# Supplementary material for: Direct integration of intensity-level data from Affymetrix and Illumina microarrays improves statistical power for robust reanalysis
Source: BMC Med Genomics. 2012 Aug 21;5:35. doi: 10.1186/1755-8794-5-35 (PMC3443058; doi:10.1186/1755-8794-5-35)
Supplement: Additional file 5 — Excel workbook with lists of the overlapping Ensembl gene identifier agreement for reMOAT, BLAST and BioMART; Lists of significant differentially expressed genes from SAM analysis; List of the 500 most variable genes from Figure5. [file 1755-8794-5-35-S5.xls]

## Sheet: Illumina Reannotation
Ilumina Probe (HT12-V3)	reMOAT	BioMart	BLAST
ILMN_2416019	ENSG00000188833	ENSG00000188833	ENSG00000188833
ILMN_2415979	ENSG00000142609	ENSG00000142609
ILMN_2415949	ENSG00000148187	ENSG00000148187	ENSG00000148187
ILMN_2415926	ENSG00000051596	ENSG00000051596
ILMN_2415911	ENSG00000165675	ENSG00000165675	ENSG00000165675
ILMN_2415898	ENSG00000164031	ENSG00000164031	ENSG00000164031
ILMN_2415826	ENSG00000128487	ENSG00000128487
ILMN_2415786	ENSG00000153283	ENSG00000153283
ILMN_2415776	ENSG00000186153	ENSG00000186153	ENSG00000186153
ILMN_2415748	ENSG00000109046	ENSG00000109046	ENSG00000109046
ILMN_2415634	ENSG00000155657	ENSG00000155657	ENSG00000155657
ILMN_2415617	ENSG00000165633	ENSG00000165633	ENSG00000165633
ILMN_2415583	ENSG00000171004	ENSG00000171004	ENSG00000171004
ILMN_2415572	ENSG00000054983	ENSG00000054983	ENSG00000054983
ILMN_2415536	ENSG00000213445		ENSG00000213445
ILMN_2415529	ENSG00000136861		ENSG00000136861
ILMN_2415474	ENSG00000163377	ENSG00000163377	ENSG00000163377
ILMN_2415467	ENSG00000006114	ENSG00000006114	ENSG00000006114
ILMN_2415447	ENSG00000117013		ENSG00000117013
ILMN_2415439	ENSG00000159593	ENSG00000159593	ENSG00000159593
ILMN_2415421	ENSG00000158014	ENSG00000158014	ENSG00000158014
ILMN_2415393	ENSG00000131808	ENSG00000131808	ENSG00000131808
ILMN_2415357	ENSG00000049618	ENSG00000049618	ENSG00000049618
ILMN_2415329	ENSG00000198203	ENSG00000198203	ENSG00000198203
ILMN_2415303	ENSG00000132514	ENSG00000132514	ENSG00000132514
ILMN_2415292	ENSG00000129221	ENSG00000129221	ENSG00000129221
ILMN_2415277	ENSG00000174502	ENSG00000174502	ENSG00000174502
ILMN_2415267	ENSG00000124782	ENSG00000124782	ENSG00000124782
ILMN_2415235	ENSG00000213923	ENSG00000213923	ENSG00000213923
ILMN_2415189	ENSG00000163399	ENSG00000163399	ENSG00000163399
ILMN_2415179	ENSG00000171603	ENSG00000171603	ENSG00000171603
ILMN_2415170	ENSG00000156931	ENSG00000156931	ENSG00000156931
ILMN_2415162	ENSG00000180096	ENSG00000180096	ENSG00000180096
ILMN_2415157	ENSG00000196843	ENSG00000196843	ENSG00000196843
ILMN_2415144	ENSG00000135899	ENSG00000135899	ENSG00000135899
ILMN_2415128	ENSG00000183779	ENSG00000183779	ENSG00000183779
ILMN_2415073	ENSG00000067842	ENSG00000067842	ENSG00000067842
ILMN_2415011	ENSG00000129187	ENSG00000129187	ENSG00000129187
ILMN_2414962	ENSG00000168314	ENSG00000168314	ENSG00000168314
ILMN_2414878	ENSG00000136854	ENSG00000136854	ENSG00000136854
ILMN_2414848	ENSG00000136270	ENSG00000136270	ENSG00000136270
ILMN_2414826	ENSG00000197969	ENSG00000197969	ENSG00000197969
ILMN_2414786	ENSG00000211452	ENSG00000211452	ENSG00000211452
ILMN_2414762	ENSG00000174123	ENSG00000174123	ENSG00000174123
ILMN_2414679	ENSG00000198089		ENSG00000198089
ILMN_2414568	ENSG00000005102	ENSG00000005102	ENSG00000005102
ILMN_2414533	ENSG00000198960	ENSG00000198960	ENSG00000198960
ILMN_2414436	ENSG00000102317	ENSG00000102317	ENSG00000102317
ILMN_2414366	ENSG00000172977		ENSG00000172977
ILMN_2414325	ENSG00000145779	ENSG00000145779	ENSG00000145779
ILMN_2414302	ENSG00000161513	ENSG00000161513	ENSG00000161513
ILMN_2414268	ENSG00000118004	ENSG00000118004	ENSG00000118004
ILMN_2414165	ENSG00000057657	ENSG00000057657	ENSG00000057657
ILMN_2414135	ENSG00000123560	ENSG00000123560	ENSG00000123560
ILMN_2414027	ENSG00000217555	ENSG00000217555	ENSG00000217555
ILMN_2414014	ENSG00000182872	ENSG00000182872	ENSG00000182872
ILMN_2413964	ENSG00000113327	ENSG00000113327	ENSG00000113327
ILMN_2413956	ENSG00000167244	ENSG00000167244
ILMN_2413899	ENSG00000065328	ENSG00000065328	ENSG00000065328
ILMN_2413898	ENSG00000065328	ENSG00000065328	ENSG00000065328
ILMN_2413833	ENSG00000103460	ENSG00000103460	ENSG00000103460
ILMN_2413816	ENSG00000115290		ENSG00000115290
ILMN_2413808	ENSG00000143119	ENSG00000143119	ENSG00000143119
ILMN_2413780	ENSG00000174938	ENSG00000174938	ENSG00000174938
ILMN_2413779	ENSG00000174938		ENSG00000174938
ILMN_2413732	ENSG00000160323	ENSG00000160323	ENSG00000160323
ILMN_2413650	ENSG00000123473	ENSG00000123473	ENSG00000123473
ILMN_2413644	ENSG00000145107	ENSG00000145107	ENSG00000145107
ILMN_2413622	ENSG00000111783	ENSG00000111783	ENSG00000111783
ILMN_2413615	ENSG00000073350	ENSG00000073350	ENSG00000073350
ILMN_2413599	ENSG00000129007	ENSG00000129007	ENSG00000129007
ILMN_2413572	ENSG00000072518	ENSG00000072518	ENSG00000072518
ILMN_2413537	ENSG00000136929	ENSG00000136929	ENSG00000136929
ILMN_2413527	ENSG00000035403	ENSG00000035403	ENSG00000035403
ILMN_2413517	ENSG00000204599	ENSG00000204599
ILMN_2413508	ENSG00000123146	ENSG00000123146	ENSG00000123146
ILMN_2413473	ENSG00000136487		ENSG00000136487
ILMN_2413330	ENSG00000179029	ENSG00000179029	ENSG00000179029
ILMN_2413323	ENSG00000134443	ENSG00000134443	ENSG00000134443
ILMN_2413318	ENSG00000128891	ENSG00000128891	ENSG00000128891
ILMN_2413278	ENSG00000167526	ENSG00000167526	ENSG00000167526
ILMN_2413264	ENSG00000180008	ENSG00000180008	ENSG00000180008
ILMN_2413259	ENSG00000180008	ENSG00000180008	ENSG00000180008
ILMN_2413251	ENSG00000182944	ENSG00000182944
ILMN_2413236	ENSG00000214107	ENSG00000214107	ENSG00000214107
ILMN_2413231	ENSG00000214107	ENSG00000214107	ENSG00000214107
ILMN_2413212	ENSG00000157423	ENSG00000157423
ILMN_2413158	ENSG00000128567	ENSG00000128567	ENSG00000128567
ILMN_2413141	ENSG00000111850	ENSG00000111850	ENSG00000111850
ILMN_2413064	ENSG00000136840		ENSG00000136840
ILMN_2413041	ENSG00000197905	ENSG00000197905	ENSG00000197905
ILMN_2413015	ENSG00000135638	ENSG00000135638	ENSG00000135638
ILMN_2412922	ENSG00000156030	ENSG00000156030	ENSG00000156030
ILMN_2412873	ENSG00000075407	ENSG00000075407
ILMN_2412860	ENSG00000104738	ENSG00000104738	ENSG00000104738
ILMN_2412849	ENSG00000154025	ENSG00000154025	ENSG00000154025
ILMN_2412822	ENSG00000166257	ENSG00000166257	ENSG00000166257
ILMN_2412807	ENSG00000204843	ENSG00000204843	ENSG00000204843
ILMN_2412768	ENSG00000163349	ENSG00000163349	ENSG00000163349
ILMN_2412761	ENSG00000197063	ENSG00000197063	ENSG00000197063
ILMN_2412624	ENSG00000175274	ENSG00000175274	ENSG00000175274
ILMN_2412571	ENSG00000128159	ENSG00000128159	ENSG00000128159
ILMN_2412564	ENSG00000114503	ENSG00000114503	ENSG00000114503
ILMN_2412549	ENSG00000109534	ENSG00000109534	ENSG00000109534
ILMN_2412521	ENSG00000166803	ENSG00000166803
ILMN_2412490	ENSG00000104537	ENSG00000104537	ENSG00000104537
ILMN_2412384	ENSG00000175305	ENSG00000175305	ENSG00000175305
ILMN_2412380	ENSG00000102804	ENSG00000102804	ENSG00000102804
ILMN_2412336	ENSG00000151632	ENSG00000151632	ENSG00000151632
ILMN_2412294	ENSG00000069966	ENSG00000069966	ENSG00000069966
ILMN_2412281	ENSG00000163110		ENSG00000163110
ILMN_2412244	ENSG00000186575	ENSG00000186575	ENSG00000186575
ILMN_2412214	ENSG00000168961	ENSG00000168961
ILMN_2412192	ENSG00000000971	ENSG00000000971
ILMN_2412172	ENSG00000128394	ENSG00000128394	ENSG00000128394
ILMN_2412141	ENSG00000146378	ENSG00000146378	ENSG00000146378
ILMN_2412139	ENSG00000154040	ENSG00000154040	ENSG00000154040
ILMN_2412101	ENSG00000181929	ENSG00000181929	ENSG00000181929
ILMN_2412046	ENSG00000138100	ENSG00000138100	ENSG00000138100
ILMN_2412024	ENSG00000070495	ENSG00000070495	ENSG00000070495
ILMN_2411998	ENSG00000186629		ENSG00000186629
ILMN_2411963	ENSG00000131051		ENSG00000131051
ILMN_2411935	ENSG00000131650	ENSG00000131650	ENSG00000131650
ILMN_2411915	ENSG00000168397		ENSG00000168397
ILMN_2411897	ENSG00000155090	ENSG00000155090	ENSG00000155090
ILMN_2411864	ENSG00000087495		ENSG00000087495
ILMN_2411794	ENSG00000132670	ENSG00000132670	ENSG00000132670
ILMN_2411791	ENSG00000122756		ENSG00000122756
ILMN_2411781	ENSG00000196218	ENSG00000196218	ENSG00000196218
ILMN_2411745	ENSG00000066629	ENSG00000066629	ENSG00000066629
ILMN_2411731	ENSG00000110756	ENSG00000110756	ENSG00000110756
ILMN_2411658	ENSG00000107521		ENSG00000107521
ILMN_2411608	ENSG00000165501	ENSG00000165501
ILMN_2411559	ENSG00000177192	ENSG00000177192	ENSG00000177192
ILMN_2411511	ENSG00000186474	ENSG00000186474	ENSG00000186474
ILMN_2411384	ENSG00000214300	ENSG00000214300
ILMN_2411317	ENSG00000148942	ENSG00000148942	ENSG00000148942
ILMN_2411282	ENSG00000116260	ENSG00000116260	ENSG00000116260
ILMN_2411264	ENSG00000064726	ENSG00000064726	ENSG00000064726
ILMN_2411236	ENSG00000091129	ENSG00000091129	ENSG00000091129
ILMN_2411190	ENSG00000136824	ENSG00000136824	ENSG00000136824
ILMN_2411139	ENSG00000172500	ENSG00000172500	ENSG00000172500
ILMN_2411127	ENSG00000182362	ENSG00000182362	ENSG00000182362
ILMN_2411116	ENSG00000213066	ENSG00000213066	ENSG00000213066
ILMN_2411076	ENSG00000015479	ENSG00000015479
ILMN_2410986	ENSG00000168610	ENSG00000168610	ENSG00000168610
ILMN_2410975	ENSG00000198925	ENSG00000198925	ENSG00000198925
ILMN_2410965	ENSG00000037757	ENSG00000037757	ENSG00000037757
ILMN_2410938	ENSG00000198732	ENSG00000198732	ENSG00000198732
ILMN_2410929	ENSG00000198682	ENSG00000198682	ENSG00000198682
ILMN_2410924	ENSG00000152952	ENSG00000152952	ENSG00000152952
ILMN_2410909	ENSG00000142208	ENSG00000142208	ENSG00000142208
ILMN_2410905	ENSG00000164270	ENSG00000164270	ENSG00000164270
ILMN_2410864	ENSG00000157869	ENSG00000157869
ILMN_2410826	ENSG00000089127	ENSG00000089127	ENSG00000089127
ILMN_2410783	ENSG00000171298	ENSG00000171298	ENSG00000171298
ILMN_2410772	ENSG00000079999	ENSG00000079999	ENSG00000079999
ILMN_2410771	ENSG00000079999	ENSG00000079999	ENSG00000079999
ILMN_2410742	ENSG00000171988		ENSG00000171988
ILMN_2410713	ENSG00000160867	ENSG00000160867	ENSG00000160867
ILMN_2410612	ENSG00000187908	ENSG00000187908	ENSG00000187908
ILMN_2410540	ENSG00000106144	ENSG00000106144	ENSG00000106144
ILMN_2410523	ENSG00000162733	ENSG00000162733	ENSG00000162733
ILMN_2410516	ENSG00000100614	ENSG00000100614	ENSG00000100614
ILMN_2410406	ENSG00000118507	ENSG00000118507	ENSG00000118507
ILMN_2410371	ENSG00000105369	ENSG00000105369	ENSG00000105369
ILMN_2410362	ENSG00000107897	ENSG00000107897	ENSG00000107897
ILMN_2410347	ENSG00000197568	ENSG00000197568	ENSG00000197568
ILMN_2410262	ENSG00000163719	ENSG00000163719	ENSG00000163719
ILMN_2410194	ENSG00000188766	ENSG00000188766	ENSG00000188766
ILMN_2410182	ENSG00000127325	ENSG00000127325	ENSG00000127325
ILMN_2410145	ENSG00000123358	ENSG00000123358	ENSG00000123358
ILMN_2410114	ENSG00000007341	ENSG00000007341	ENSG00000007341
ILMN_2410113	ENSG00000007341	ENSG00000007341	ENSG00000007341
ILMN_2410038	ENSG00000166801	ENSG00000166801	ENSG00000166801
ILMN_2409879	ENSG00000161010		ENSG00000161010
ILMN_2409876	ENSG00000163701	ENSG00000163701	ENSG00000163701
ILMN_2409793	ENSG00000103495	ENSG00000103495	ENSG00000103495
ILMN_2409754	ENSG00000186654	ENSG00000186654	ENSG00000186654
ILMN_2409720	ENSG00000101082	ENSG00000101082	ENSG00000101082
ILMN_2409706	ENSG00000140153	ENSG00000140153	ENSG00000140153
ILMN_2409642	ENSG00000067445	ENSG00000067445	ENSG00000067445
ILMN_2409596	ENSG00000156675	ENSG00000156675	ENSG00000156675
ILMN_2409520	ENSG00000053918	ENSG00000053918	ENSG00000053918
ILMN_2409395	ENSG00000112237	ENSG00000112237	ENSG00000112237
ILMN_2409384	ENSG00000168995	ENSG00000168995	ENSG00000168995
ILMN_2409318	ENSG00000166965	ENSG00000166965	ENSG00000166965
ILMN_2409298	ENSG00000137804	ENSG00000137804	ENSG00000137804
ILMN_2409220	ENSG00000072571	ENSG00000072571	ENSG00000072571
ILMN_2409167	ENSG00000182718	ENSG00000182718	ENSG00000182718
ILMN_2409062	ENSG00000136003	ENSG00000136003	ENSG00000136003
ILMN_2409055	ENSG00000148541	ENSG00000148541	ENSG00000148541
ILMN_2408987	ENSG00000082014		ENSG00000082014
ILMN_2408968	ENSG00000151116	ENSG00000151116	ENSG00000151116
ILMN_2408946	ENSG00000073417	ENSG00000073417	ENSG00000073417
ILMN_2408938	ENSG00000172731	ENSG00000172731	ENSG00000172731
ILMN_2408908	ENSG00000012983	ENSG00000012983	ENSG00000012983
ILMN_2408885	ENSG00000048052	ENSG00000048052	ENSG00000048052
ILMN_2408877	ENSG00000055609	ENSG00000055609	ENSG00000055609
ILMN_2408851	ENSG00000186517	ENSG00000186517	ENSG00000186517
ILMN_2408815	ENSG00000187109	ENSG00000187109	ENSG00000187109
ILMN_2408796	ENSG00000161091	ENSG00000161091	ENSG00000161091
ILMN_2408771	ENSG00000005206	ENSG00000005206
ILMN_2408764	ENSG00000198077	ENSG00000198077
ILMN_2408748	ENSG00000197891	ENSG00000197891	ENSG00000197891
ILMN_2408730	ENSG00000135968	ENSG00000135968	ENSG00000135968
ILMN_2408683	ENSG00000162407	ENSG00000162407	ENSG00000162407
ILMN_2408663	ENSG00000188672	ENSG00000188672
ILMN_2408576	ENSG00000136830	ENSG00000136830	ENSG00000136830
ILMN_2408572	ENSG00000181784	ENSG00000181784	ENSG00000181784
ILMN_2408566	ENSG00000123358	ENSG00000123358	ENSG00000123358
ILMN_2408543	ENSG00000011422	ENSG00000011422	ENSG00000011422
ILMN_2408450	ENSG00000081307	ENSG00000081307
ILMN_2408440	ENSG00000196459	ENSG00000196459	ENSG00000196459
ILMN_2408430	ENSG00000133424	ENSG00000133424	ENSG00000133424
ILMN_2408400	ENSG00000130305	ENSG00000130305
ILMN_2408240	ENSG00000047579	ENSG00000047579	ENSG00000047579
ILMN_2408179	ENSG00000204469	ENSG00000204469
ILMN_2408139	ENSG00000070831	ENSG00000070831	ENSG00000070831
ILMN_2408112	ENSG00000163606	ENSG00000163606	ENSG00000163606
ILMN_2408102	ENSG00000100109	ENSG00000100109	ENSG00000100109
ILMN_2408080	ENSG00000132639	ENSG00000132639	ENSG00000132639
ILMN_2408039	ENSG00000104529	ENSG00000104529
ILMN_2408024	ENSG00000138735	ENSG00000138735	ENSG00000138735
ILMN_2408001	ENSG00000143207	ENSG00000143207	ENSG00000143207
ILMN_2407954	ENSG00000173578	ENSG00000173578	ENSG00000173578
ILMN_2407879	ENSG00000154556	ENSG00000154556	ENSG00000154556
ILMN_2407851	ENSG00000144730	ENSG00000144730
ILMN_2407824	ENSG00000143153	ENSG00000143153	ENSG00000143153
ILMN_2407799	ENSG00000162892	ENSG00000162892
ILMN_2407780	ENSG00000127074	ENSG00000127074	ENSG00000127074
ILMN_2407775	ENSG00000127074		ENSG00000127074
ILMN_2407703	ENSG00000008056	ENSG00000008056	ENSG00000008056
ILMN_2407669	ENSG00000187800	ENSG00000187800	ENSG00000187800
ILMN_2407619	ENSG00000158402	ENSG00000158402	ENSG00000158402
ILMN_2407589	ENSG00000060069	ENSG00000060069	ENSG00000060069
ILMN_2407564	ENSG00000164199	ENSG00000164199	ENSG00000164199
ILMN_2407529	ENSG00000181481	ENSG00000181481	ENSG00000181481
ILMN_2407482	ENSG00000125877	ENSG00000125877	ENSG00000125877
ILMN_2407434	ENSG00000170390	ENSG00000170390	ENSG00000170390
ILMN_2407389	ENSG00000136235	ENSG00000136235	ENSG00000136235
ILMN_2407346	ENSG00000166816	ENSG00000166816	ENSG00000166816
ILMN_2407314	ENSG00000095596	ENSG00000095596	ENSG00000095596
ILMN_2407308	ENSG00000164683	ENSG00000164683	ENSG00000164683
ILMN_2407168	ENSG00000189171	ENSG00000189171	ENSG00000189171
ILMN_2407124	ENSG00000125885	ENSG00000125885	ENSG00000125885
ILMN_2407082	ENSG00000183291	ENSG00000183291	ENSG00000183291
ILMN_2406897	ENSG00000144596		ENSG00000144596
ILMN_2406892	ENSG00000105176	ENSG00000105176	ENSG00000105176
ILMN_2406873	ENSG00000101199	ENSG00000101199	ENSG00000101199
ILMN_2406815	ENSG00000128606		ENSG00000128606
ILMN_2406724	ENSG00000143228		ENSG00000143228
ILMN_2406716	ENSG00000173588	ENSG00000173588	ENSG00000173588
ILMN_2406656	ENSG00000107485	ENSG00000107485	ENSG00000107485
ILMN_2406654	ENSG00000091262	ENSG00000091262
ILMN_2406634	ENSG00000142182	ENSG00000142182	ENSG00000142182
ILMN_2406586	ENSG00000048342	ENSG00000048342	ENSG00000048342
ILMN_2406557	ENSG00000159423	ENSG00000159423	ENSG00000159423
ILMN_2406552	ENSG00000177595	ENSG00000177595	ENSG00000177595
ILMN_2406532	ENSG00000158769	ENSG00000158769	ENSG00000158769
ILMN_2406501	ENSG00000112096	ENSG00000112096	ENSG00000112096
ILMN_2406468	ENSG00000169599	ENSG00000169599
ILMN_2406439	ENSG00000160460	ENSG00000160460	ENSG00000160460
ILMN_2406410	ENSG00000005486	ENSG00000005486	ENSG00000005486
ILMN_2406390	ENSG00000204604	ENSG00000204604
ILMN_2406335	ENSG00000132466	ENSG00000132466	ENSG00000132466
ILMN_2406313	ENSG00000125826	ENSG00000125826	ENSG00000125826
ILMN_2406304	ENSG00000121440	ENSG00000121440	ENSG00000121440
ILMN_2406299	ENSG00000012171	ENSG00000012171	ENSG00000012171
ILMN_2406267	ENSG00000152939	ENSG00000152939	ENSG00000152939
ILMN_2406184	ENSG00000166863	ENSG00000166863	ENSG00000166863
ILMN_2406169	ENSG00000168734		ENSG00000168734
ILMN_2406151	ENSG00000169344	ENSG00000169344	ENSG00000169344
ILMN_2406106	ENSG00000165995	ENSG00000165995	ENSG00000165995
ILMN_2406084	ENSG00000137809	ENSG00000137809	ENSG00000137809
ILMN_2406043	ENSG00000115561	ENSG00000115561	ENSG00000115561
ILMN_2406035	ENSG00000053747		ENSG00000053747
ILMN_2405991	ENSG00000131653		ENSG00000131653
ILMN_2405797	ENSG00000169891	ENSG00000169891	ENSG00000169891
ILMN_2405756	ENSG00000139190	ENSG00000139190	ENSG00000139190
ILMN_2405684	ENSG00000023445	ENSG00000023445	ENSG00000023445
ILMN_2405680	ENSG00000130545		ENSG00000130545
ILMN_2405667	ENSG00000106404	ENSG00000106404	ENSG00000106404
ILMN_2405642	ENSG00000117682	ENSG00000117682	ENSG00000117682
ILMN_2405628	ENSG00000184428		ENSG00000184428
ILMN_2405602	ENSG00000141447	ENSG00000141447	ENSG00000141447
ILMN_2405592	ENSG00000127774	ENSG00000127774	ENSG00000127774
ILMN_2405534	ENSG00000109458		ENSG00000109458
ILMN_2405521	ENSG00000065911	ENSG00000065911	ENSG00000065911
ILMN_2405470	ENSG00000162755	ENSG00000162755	ENSG00000162755
ILMN_2405400	ENSG00000125388	ENSG00000125388	ENSG00000125388
ILMN_2405391	ENSG00000197901	ENSG00000197901	ENSG00000197901
ILMN_2405353	ENSG00000146555	ENSG00000146555	ENSG00000146555
ILMN_2405348	ENSG00000105227	ENSG00000105227	ENSG00000105227
ILMN_2405324	ENSG00000185436	ENSG00000185436	ENSG00000185436
ILMN_2405305	ENSG00000133794	ENSG00000133794	ENSG00000133794
ILMN_2405297	ENSG00000134250	ENSG00000134250	ENSG00000134250
ILMN_2405264	ENSG00000100593	ENSG00000100593	ENSG00000100593
ILMN_2405254	ENSG00000141738	ENSG00000141738	ENSG00000141738
ILMN_2405190	ENSG00000101558	ENSG00000101558	ENSG00000101558
ILMN_2405185	ENSG00000131480	ENSG00000131480	ENSG00000131480
ILMN_2405156	ENSG00000141934	ENSG00000141934	ENSG00000141934
ILMN_2405129	ENSG00000076928		ENSG00000076928
ILMN_2405078	ENSG00000091039		ENSG00000091039
ILMN_2405031	ENSG00000122779	ENSG00000122779	ENSG00000122779
ILMN_2405023	ENSG00000213639	ENSG00000213639	ENSG00000213639
ILMN_2405018	ENSG00000213639	ENSG00000213639	ENSG00000213639
ILMN_2405009	ENSG00000158747	ENSG00000158747	ENSG00000158747
ILMN_2404917	ENSG00000169129	ENSG00000169129	ENSG00000169129
ILMN_2404906	ENSG00000129810	ENSG00000129810	ENSG00000129810
ILMN_2404903	ENSG00000162493	ENSG00000162493
ILMN_2404850	ENSG00000188846	ENSG00000188846	ENSG00000188846
ILMN_2404795	ENSG00000196502	ENSG00000196502
ILMN_2404746	ENSG00000204618	ENSG00000204618
ILMN_2404688	ENSG00000176046		ENSG00000176046
ILMN_2404665	ENSG00000132256		ENSG00000132256
ILMN_2404657	ENSG00000148218	ENSG00000148218	ENSG00000148218
ILMN_2404629	ENSG00000140598		ENSG00000140598
ILMN_2404625	ENSG00000213658	ENSG00000213658	ENSG00000213658
ILMN_2404548	ENSG00000163703	ENSG00000163703
ILMN_2404539	ENSG00000089063	ENSG00000089063	ENSG00000089063
ILMN_2404516	ENSG00000204956	ENSG00000204956	ENSG00000204956
ILMN_2404512	ENSG00000143801	ENSG00000143801	ENSG00000143801
ILMN_2404493	ENSG00000151062	ENSG00000151062	ENSG00000151062
ILMN_2404407	ENSG00000183044	ENSG00000183044	ENSG00000183044
ILMN_2404385	ENSG00000214022	ENSG00000214022	ENSG00000214022
ILMN_2404374	ENSG00000168395	ENSG00000168395	ENSG00000168395
ILMN_2404320	ENSG00000188817	ENSG00000188817
ILMN_2404256	ENSG00000196090	ENSG00000196090	ENSG00000196090
ILMN_2404182	ENSG00000137857	ENSG00000137857	ENSG00000137857
ILMN_2404154	ENSG00000197249	ENSG00000197249	ENSG00000197249
ILMN_2404135	ENSG00000101782	ENSG00000101782	ENSG00000101782
ILMN_2404112	ENSG00000107614	ENSG00000107614	ENSG00000107614
ILMN_2404085	ENSG00000130779	ENSG00000130779	ENSG00000130779
ILMN_2404065	ENSG00000142192	ENSG00000142192	ENSG00000142192
ILMN_2404063	ENSG00000142192	ENSG00000142192	ENSG00000142192
ILMN_2404033	ENSG00000122386	ENSG00000122386	ENSG00000122386
ILMN_2403994	ENSG00000125970	ENSG00000125970	ENSG00000125970
ILMN_2403965	ENSG00000188428		ENSG00000188428
ILMN_2403946	ENSG00000171055	ENSG00000171055	ENSG00000171055
ILMN_2403911	ENSG00000164144	ENSG00000164144	ENSG00000164144
ILMN_2403906	ENSG00000164144	ENSG00000164144	ENSG00000164144
ILMN_2403896	ENSG00000100121	ENSG00000100121
ILMN_2403889	ENSG00000100462	ENSG00000100462
ILMN_2403852	ENSG00000108669	ENSG00000108669	ENSG00000108669
ILMN_2403851	ENSG00000100083		ENSG00000100083
ILMN_2403823	ENSG00000121741		ENSG00000121741
ILMN_2403730	ENSG00000047249		ENSG00000047249
ILMN_2403664	ENSG00000115138	ENSG00000115138	ENSG00000115138
ILMN_2403534	ENSG00000161905	ENSG00000161905	ENSG00000161905
ILMN_2403458	ENSG00000099956		ENSG00000099956
ILMN_2403446	ENSG00000140526	ENSG00000140526	ENSG00000140526
ILMN_2403247	ENSG00000153551	ENSG00000153551	ENSG00000153551
ILMN_2403237	ENSG00000106069	ENSG00000106069	ENSG00000106069
ILMN_2403228	ENSG00000172322	ENSG00000172322	ENSG00000172322
ILMN_2403047	ENSG00000169379	ENSG00000169379	ENSG00000169379
ILMN_2403006	ENSG00000104067	ENSG00000104067	ENSG00000104067
ILMN_2402972	ENSG00000125447	ENSG00000125447	ENSG00000125447
ILMN_2402947	ENSG00000101557	ENSG00000101557	ENSG00000101557
ILMN_2402874	ENSG00000145242		ENSG00000145242
ILMN_2402817	ENSG00000109906	ENSG00000109906	ENSG00000109906
ILMN_2402806	ENSG00000100991	ENSG00000100991	ENSG00000100991
ILMN_2402805	ENSG00000100991	ENSG00000100991	ENSG00000100991
ILMN_2402798	ENSG00000161203	ENSG00000161203	ENSG00000161203
ILMN_2402766	ENSG00000119844		ENSG00000119844
ILMN_2402674	ENSG00000179085	ENSG00000179085	ENSG00000179085
ILMN_2402640	ENSG00000134765	ENSG00000134765	ENSG00000134765
ILMN_2402629	ENSG00000197006	ENSG00000197006	ENSG00000197006
ILMN_2402600	ENSG00000107249	ENSG00000107249	ENSG00000107249
ILMN_2402581	ENSG00000137878	ENSG00000137878	ENSG00000137878
ILMN_2402558	ENSG00000165156	ENSG00000165156	ENSG00000165156
ILMN_2402556	ENSG00000165156	ENSG00000165156	ENSG00000165156
ILMN_2402499	ENSG00000052802	ENSG00000052802
ILMN_2402463	ENSG00000176974	ENSG00000176974	ENSG00000176974
ILMN_2402416	ENSG00000105993	ENSG00000105993
ILMN_2402392	ENSG00000144810	ENSG00000144810	ENSG00000144810
ILMN_2402341	ENSG00000102882	ENSG00000102882	ENSG00000102882
ILMN_2402272	ENSG00000180964	ENSG00000180964	ENSG00000180964
ILMN_2402172	ENSG00000108387		ENSG00000108387
ILMN_2402168	ENSG00000171824		ENSG00000171824
ILMN_2402131	ENSG00000172660	ENSG00000172660	ENSG00000172660
ILMN_2402090	ENSG00000089157	ENSG00000089157	ENSG00000089157
ILMN_2402079	ENSG00000122515	ENSG00000122515	ENSG00000122515
ILMN_2401987	ENSG00000008226	ENSG00000008226	ENSG00000008226
ILMN_2401978	ENSG00000168610	ENSG00000168610	ENSG00000168610
ILMN_2401964	ENSG00000128283	ENSG00000128283	ENSG00000128283
ILMN_2401933	ENSG00000070961	ENSG00000070961	ENSG00000070961
ILMN_2401927	ENSG00000165533		ENSG00000165533
ILMN_2401906	ENSG00000140326	ENSG00000140326
ILMN_2401884	ENSG00000166090	ENSG00000166090	ENSG00000166090
ILMN_2401883	ENSG00000166090	ENSG00000166090	ENSG00000166090
ILMN_2401878	ENSG00000143507	ENSG00000143507	ENSG00000143507
ILMN_2401873	ENSG00000143507	ENSG00000143507	ENSG00000143507
ILMN_2401844	ENSG00000100105	ENSG00000100105	ENSG00000100105
ILMN_2401826	ENSG00000068438	ENSG00000068438	ENSG00000068438
ILMN_2401822	ENSG00000068438	ENSG00000068438	ENSG00000068438
ILMN_2401779	ENSG00000167106	ENSG00000167106	ENSG00000167106
ILMN_2401770	ENSG00000106443	ENSG00000106443	ENSG00000106443
ILMN_2401769	ENSG00000106443	ENSG00000106443	ENSG00000106443
ILMN_2401761	ENSG00000170502		ENSG00000170502
ILMN_2401730	ENSG00000171155	ENSG00000171155	ENSG00000171155
ILMN_2401714	ENSG00000156738	ENSG00000156738	ENSG00000156738
ILMN_2401701	ENSG00000156374	ENSG00000156374	ENSG00000156374
ILMN_2401641	ENSG00000072210	ENSG00000072210	ENSG00000072210
ILMN_2401618	ENSG00000108788	ENSG00000108788	ENSG00000108788
ILMN_2401494	ENSG00000149295	ENSG00000149295	ENSG00000149295
ILMN_2401457	ENSG00000165349		ENSG00000165349
ILMN_2401436	ENSG00000127564	ENSG00000127564	ENSG00000127564
ILMN_2401344	ENSG00000074211	ENSG00000074211	ENSG00000074211
ILMN_2401263	ENSG00000205853	ENSG00000205853
ILMN_2401258	ENSG00000138640	ENSG00000138640	ENSG00000138640
ILMN_2401253	ENSG00000138640	ENSG00000138640	ENSG00000138640
ILMN_2401155	ENSG00000134644	ENSG00000134644	ENSG00000134644
ILMN_2401143	ENSG00000196361	ENSG00000196361	ENSG00000196361
ILMN_2401057	ENSG00000127022	ENSG00000127022	ENSG00000127022
ILMN_2401033	ENSG00000108587	ENSG00000108587	ENSG00000108587
ILMN_2400940	ENSG00000185513	ENSG00000185513	ENSG00000185513
ILMN_2400935	ENSG00000149591	ENSG00000149591	ENSG00000149591
ILMN_2400926	ENSG00000125510	ENSG00000125510	ENSG00000125510
ILMN_2400922	ENSG00000125510	ENSG00000125510	ENSG00000125510
ILMN_2400874	ENSG00000142186	ENSG00000142186
ILMN_2400854	ENSG00000163596	ENSG00000163596	ENSG00000163596
ILMN_2400759	ENSG00000106066	ENSG00000106066	ENSG00000106066
ILMN_2400663	ENSG00000127914	ENSG00000127914	ENSG00000127914
ILMN_2400661	ENSG00000188171	ENSG00000188171	ENSG00000188171
ILMN_2400648	ENSG00000196220	ENSG00000196220	ENSG00000196220
ILMN_2400644	ENSG00000196220	ENSG00000196220	ENSG00000196220
ILMN_2400613	ENSG00000162627	ENSG00000162627	ENSG00000162627
ILMN_2400603	ENSG00000150455	ENSG00000150455	ENSG00000150455
ILMN_2400583	ENSG00000124486	ENSG00000124486	ENSG00000124486
ILMN_2400546	ENSG00000099840		ENSG00000099840
ILMN_2400512	ENSG00000130175	ENSG00000130175	ENSG00000130175
ILMN_2400500	ENSG00000143418	ENSG00000143418	ENSG00000143418
ILMN_2400448	ENSG00000198945	ENSG00000198945	ENSG00000198945
ILMN_2400407	ENSG00000018236	ENSG00000018236	ENSG00000018236
ILMN_2400372	ENSG00000197165	ENSG00000197165
ILMN_2400360	ENSG00000103023	ENSG00000103023	ENSG00000103023
ILMN_2400352	ENSG00000177595	ENSG00000177595	ENSG00000177595
ILMN_2400326	ENSG00000143479	ENSG00000143479	ENSG00000143479
ILMN_2400322	ENSG00000143479	ENSG00000143479	ENSG00000143479
ILMN_2400297	ENSG00000050748	ENSG00000050748	ENSG00000050748
ILMN_2400292	ENSG00000050748	ENSG00000050748	ENSG00000050748
ILMN_2400250	ENSG00000118894	ENSG00000118894
ILMN_2400219	ENSG00000075142	ENSG00000075142	ENSG00000075142
ILMN_2400206	ENSG00000124208	ENSG00000124208	ENSG00000124208
ILMN_2400183	ENSG00000117543	ENSG00000117543
ILMN_2400143	ENSG00000144713	ENSG00000144713	ENSG00000144713
ILMN_2400030	ENSG00000175354	ENSG00000175354
ILMN_2399933	ENSG00000188517		ENSG00000188517
ILMN_2399919	ENSG00000009950	ENSG00000009950	ENSG00000009950
ILMN_2399896	ENSG00000138674	ENSG00000138674	ENSG00000138674
ILMN_2399893	ENSG00000138326	ENSG00000138326	ENSG00000138326
ILMN_2399877	ENSG00000164597	ENSG00000164597	ENSG00000164597
ILMN_2399827	ENSG00000102878	ENSG00000102878	ENSG00000102878
ILMN_2399769	ENSG00000116729		ENSG00000116729
ILMN_2399686	ENSG00000179456	ENSG00000179456	ENSG00000179456
ILMN_2399627	ENSG00000166747	ENSG00000166747	ENSG00000166747
ILMN_2399622	ENSG00000166747	ENSG00000166747	ENSG00000166747
ILMN_2399588	ENSG00000136114	ENSG00000136114	ENSG00000136114
ILMN_2399571	ENSG00000100211	ENSG00000100211	ENSG00000100211
ILMN_2399523	ENSG00000184916	ENSG00000184916	ENSG00000184916
ILMN_2399503	ENSG00000118900	ENSG00000118900	ENSG00000118900
ILMN_2399497	ENSG00000064490		ENSG00000064490
ILMN_2399489	ENSG00000067955	ENSG00000067955	ENSG00000067955
ILMN_2399463	ENSG00000134215	ENSG00000134215	ENSG00000134215
ILMN_2399431	ENSG00000101911	ENSG00000101911	ENSG00000101911
ILMN_2399392	ENSG00000120725	ENSG00000120725	ENSG00000120725
ILMN_2399363	ENSG00000111729	ENSG00000111729	ENSG00000111729
ILMN_2399328	ENSG00000188986	ENSG00000188986	ENSG00000188986
ILMN_2399310	ENSG00000078403	ENSG00000078403	ENSG00000078403
ILMN_2399304	ENSG00000166833	ENSG00000166833	ENSG00000166833
ILMN_2399300	ENSG00000166833	ENSG00000166833	ENSG00000166833
ILMN_2399264	ENSG00000125354	ENSG00000125354	ENSG00000125354
ILMN_2399190	ENSG00000161955	ENSG00000161955	ENSG00000161955
ILMN_2399174	ENSG00000182606	ENSG00000182606	ENSG00000182606
ILMN_2399140	ENSG00000108774	ENSG00000108774	ENSG00000108774
ILMN_2399100	ENSG00000138675	ENSG00000138675	ENSG00000138675
ILMN_2399036	ENSG00000162430	ENSG00000162430	ENSG00000162430
ILMN_2399016	ENSG00000129270	ENSG00000129270	ENSG00000129270
ILMN_2398995	ENSG00000143314		ENSG00000143314
ILMN_2398939	ENSG00000197971	ENSG00000197971	ENSG00000197971
ILMN_2398926	ENSG00000186665	ENSG00000186665	ENSG00000186665
ILMN_2398903	ENSG00000143575	ENSG00000143575
ILMN_2398865	ENSG00000129003	ENSG00000129003	ENSG00000129003
ILMN_2398847	ENSG00000140750	ENSG00000140750	ENSG00000140750
ILMN_2398815	ENSG00000167791	ENSG00000167791	ENSG00000167791
ILMN_2398711	ENSG00000068903	ENSG00000068903	ENSG00000068903
ILMN_2398664	ENSG00000170633	ENSG00000170633	ENSG00000170633
ILMN_2398627	ENSG00000111077	ENSG00000111077	ENSG00000111077
ILMN_2398587	ENSG00000066379	ENSG00000066379
ILMN_2398572	ENSG00000137731	ENSG00000137731	ENSG00000137731
ILMN_2398489	ENSG00000147955	ENSG00000147955	ENSG00000147955
ILMN_2398432	ENSG00000174744	ENSG00000174744	ENSG00000174744
ILMN_2398388	ENSG00000117362	ENSG00000117362	ENSG00000117362
ILMN_2398378	ENSG00000140464	ENSG00000140464	ENSG00000140464
ILMN_2398294	ENSG00000159648		ENSG00000159648
ILMN_2398274	ENSG00000103490		ENSG00000103490
ILMN_2398261	ENSG00000077782	ENSG00000077782
ILMN_2398235	ENSG00000145675	ENSG00000145675	ENSG00000145675
ILMN_2398184	ENSG00000149294		ENSG00000149294
ILMN_2398159	ENSG00000050165	ENSG00000050165	ENSG00000050165
ILMN_2398107	ENSG00000070669	ENSG00000070669	ENSG00000070669
ILMN_2398077	ENSG00000134138	ENSG00000134138	ENSG00000134138
ILMN_2398039	ENSG00000113649	ENSG00000113649	ENSG00000113649
ILMN_2397954	ENSG00000041880	ENSG00000041880	ENSG00000041880
ILMN_2397880	ENSG00000176102	ENSG00000176102	ENSG00000176102
ILMN_2397846	ENSG00000074317		ENSG00000074317
ILMN_2397842	ENSG00000074317	ENSG00000074317	ENSG00000074317
ILMN_2397841	ENSG00000074317	ENSG00000074317	ENSG00000074317
ILMN_2397795	ENSG00000139737	ENSG00000139737	ENSG00000139737
ILMN_2397776	ENSG00000148331		ENSG00000148331
ILMN_2397750	ENSG00000116679	ENSG00000116679	ENSG00000116679
ILMN_2397721	ENSG00000170266	ENSG00000170266	ENSG00000170266
ILMN_2397646	ENSG00000150625	ENSG00000150625	ENSG00000150625
ILMN_2397627	ENSG00000125351	ENSG00000125351	ENSG00000125351
ILMN_2397602	ENSG00000065361	ENSG00000065361	ENSG00000065361
ILMN_2397571	ENSG00000135845	ENSG00000135845
ILMN_2397521	ENSG00000132510	ENSG00000132510	ENSG00000132510
ILMN_2397484	ENSG00000182963	ENSG00000182963
ILMN_2397406	ENSG00000125363	ENSG00000125363	ENSG00000125363
ILMN_2397347	ENSG00000124233	ENSG00000124233	ENSG00000124233
ILMN_2397294	ENSG00000101333		ENSG00000101333
ILMN_2397231	ENSG00000156256	ENSG00000156256	ENSG00000156256
ILMN_2397230	ENSG00000156256	ENSG00000156256	ENSG00000156256
ILMN_2397223	ENSG00000006659	ENSG00000006659	ENSG00000006659
ILMN_2397199	ENSG00000166579	ENSG00000166579	ENSG00000166579
ILMN_2397188	ENSG00000196557	ENSG00000196557	ENSG00000196557
ILMN_2397178	ENSG00000116703	ENSG00000116703	ENSG00000116703
ILMN_2397028	ENSG00000166401	ENSG00000166401	ENSG00000166401
ILMN_2397024	ENSG00000121067	ENSG00000121067	ENSG00000121067
ILMN_2396996	ENSG00000127125	ENSG00000127125	ENSG00000127125
ILMN_2396991	ENSG00000126264	ENSG00000126264	ENSG00000126264
ILMN_2396982	ENSG00000126453		ENSG00000126453
ILMN_2396956	ENSG00000170776	ENSG00000170776	ENSG00000170776
ILMN_2396948	ENSG00000131470	ENSG00000131470	ENSG00000131470
ILMN_2396947	ENSG00000131470		ENSG00000131470
ILMN_2396903	ENSG00000157551	ENSG00000157551	ENSG00000157551
ILMN_2396875	ENSG00000146674	ENSG00000146674	ENSG00000146674
ILMN_2396813	ENSG00000105393	ENSG00000105393	ENSG00000105393
ILMN_2396801	ENSG00000180316	ENSG00000180316	ENSG00000180316
ILMN_2396786	ENSG00000174652	ENSG00000174652	ENSG00000174652
ILMN_2396702	ENSG00000164418	ENSG00000164418	ENSG00000164418
ILMN_2396697	ENSG00000164418	ENSG00000164418	ENSG00000164418
ILMN_2396691	ENSG00000127914	ENSG00000127914	ENSG00000127914
ILMN_2396672	ENSG00000099204	ENSG00000099204	ENSG00000099204
ILMN_2396648	ENSG00000171311	ENSG00000171311	ENSG00000171311
ILMN_2396639	ENSG00000196923	ENSG00000196923	ENSG00000196923
ILMN_2396571	ENSG00000125734	ENSG00000125734	ENSG00000125734
ILMN_2396551	ENSG00000205777	ENSG00000205777	ENSG00000205777
ILMN_2396546	ENSG00000143061	ENSG00000143061	ENSG00000143061
ILMN_2396444	ENSG00000170458	ENSG00000170458	ENSG00000170458
ILMN_2396410	ENSG00000062485	ENSG00000062485	ENSG00000062485
ILMN_2396338	ENSG00000172530		ENSG00000172530
ILMN_2396292	ENSG00000197343	ENSG00000197343	ENSG00000197343
ILMN_2396287	ENSG00000087903	ENSG00000087903	ENSG00000087903
ILMN_2396272	ENSG00000150593	ENSG00000150593
ILMN_2396269	ENSG00000139880	ENSG00000139880	ENSG00000139880
ILMN_2396198	ENSG00000105290	ENSG00000105290	ENSG00000105290
ILMN_2396148	ENSG00000130787	ENSG00000130787	ENSG00000130787
ILMN_2396039	ENSG00000197757	ENSG00000197757	ENSG00000197757
ILMN_2396020	ENSG00000139318	ENSG00000139318	ENSG00000139318
ILMN_2396011	ENSG00000182923		ENSG00000182923
ILMN_2396002	ENSG00000159111	ENSG00000159111	ENSG00000159111
ILMN_2395981	ENSG00000163564	ENSG00000163564	ENSG00000163564
ILMN_2395932	ENSG00000140553	ENSG00000140553	ENSG00000140553
ILMN_2395926	ENSG00000101363	ENSG00000101363	ENSG00000101363
ILMN_2395913	ENSG00000198826	ENSG00000198826
ILMN_2395856	ENSG00000150433	ENSG00000150433	ENSG00000150433
ILMN_2395827	ENSG00000171777	ENSG00000171777	ENSG00000171777
ILMN_2395728	ENSG00000105323	ENSG00000105323	ENSG00000105323
ILMN_2395711	ENSG00000141480	ENSG00000141480	ENSG00000141480
ILMN_2395692	ENSG00000185345	ENSG00000185345	ENSG00000185345
ILMN_2395652	ENSG00000122420	ENSG00000122420	ENSG00000122420
ILMN_2395506	ENSG00000110693	ENSG00000110693	ENSG00000110693
ILMN_2395474	ENSG00000135945	ENSG00000135945	ENSG00000135945
ILMN_2395451	ENSG00000130707	ENSG00000130707	ENSG00000130707
ILMN_2395389	ENSG00000013275	ENSG00000013275	ENSG00000013275
ILMN_2395375	ENSG00000204681	ENSG00000204681
ILMN_2395373	ENSG00000204681	ENSG00000204681
ILMN_2395314	ENSG00000072062	ENSG00000072062	ENSG00000072062
ILMN_2395285	ENSG00000184209	ENSG00000184209	ENSG00000184209
ILMN_2395240	ENSG00000183765		ENSG00000183765
ILMN_2395236	ENSG00000183765	ENSG00000183765
ILMN_2395214	ENSG00000161791	ENSG00000161791	ENSG00000161791
ILMN_2395204	ENSG00000137776	ENSG00000137776	ENSG00000137776
ILMN_2395156	ENSG00000188783	ENSG00000188783	ENSG00000188783
ILMN_2395139	ENSG00000166396	ENSG00000166396	ENSG00000166396
ILMN_2395092	ENSG00000183010		ENSG00000183010
ILMN_2395055	ENSG00000123472	ENSG00000123472	ENSG00000123472
ILMN_2395043	ENSG00000170606	ENSG00000170606	ENSG00000170606
ILMN_2394902	ENSG00000072182	ENSG00000072182	ENSG00000072182
ILMN_2394897	ENSG00000072182	ENSG00000072182	ENSG00000072182
ILMN_2394841	ENSG00000136352	ENSG00000136352	ENSG00000136352
ILMN_2394777	ENSG00000134769	ENSG00000134769	ENSG00000134769
ILMN_2394750	ENSG00000131558	ENSG00000131558	ENSG00000131558
ILMN_2394613	ENSG00000197223	ENSG00000197223	ENSG00000197223
ILMN_2394576	ENSG00000072803	ENSG00000072803	ENSG00000072803
ILMN_2394571	ENSG00000072803	ENSG00000072803	ENSG00000072803
ILMN_2394561	ENSG00000168264	ENSG00000168264	ENSG00000168264
ILMN_2394557	ENSG00000196632	ENSG00000196632	ENSG00000196632
ILMN_2394552	ENSG00000196632	ENSG00000196632	ENSG00000196632
ILMN_2394498	ENSG00000117614		ENSG00000117614
ILMN_2394438	ENSG00000151327	ENSG00000151327	ENSG00000151327
ILMN_2394421	ENSG00000152254	ENSG00000152254	ENSG00000152254
ILMN_2394381	ENSG00000188603	ENSG00000188603	ENSG00000188603
ILMN_2394366	ENSG00000165566	ENSG00000165566	ENSG00000165566
ILMN_2394362	ENSG00000165566	ENSG00000165566	ENSG00000165566
ILMN_2394305	ENSG00000100311	ENSG00000100311	ENSG00000100311
ILMN_2394296	ENSG00000152700	ENSG00000152700	ENSG00000152700
ILMN_2394287	ENSG00000105929	ENSG00000105929	ENSG00000105929
ILMN_2394276	ENSG00000151914		ENSG00000151914
ILMN_2394264	ENSG00000108312	ENSG00000108312	ENSG00000108312
ILMN_2394250	ENSG00000107679	ENSG00000107679	ENSG00000107679
ILMN_2394242	ENSG00000101935	ENSG00000101935	ENSG00000101935
ILMN_2394210	ENSG00000112053	ENSG00000112053	ENSG00000112053
ILMN_2394193	ENSG00000100483	ENSG00000100483	ENSG00000100483
ILMN_2394161	ENSG00000113532		ENSG00000113532
ILMN_2394147	ENSG00000096395	ENSG00000096395	ENSG00000096395
ILMN_2394132	ENSG00000003509	ENSG00000003509
ILMN_2394106	ENSG00000122375	ENSG00000122375	ENSG00000122375
ILMN_2394102	ENSG00000090372	ENSG00000090372	ENSG00000090372
ILMN_2394027	ENSG00000179335	ENSG00000179335	ENSG00000179335
ILMN_2393994	ENSG00000104218	ENSG00000104218	ENSG00000104218
ILMN_2393968	ENSG00000159082	ENSG00000159082	ENSG00000159082
ILMN_2393765	ENSG00000128322	ENSG00000128322
ILMN_2393712	ENSG00000085733	ENSG00000085733	ENSG00000085733
ILMN_2393573	ENSG00000068028	ENSG00000068028	ENSG00000068028
ILMN_2393544	ENSG00000160310	ENSG00000160310	ENSG00000160310
ILMN_2393497	ENSG00000066427		ENSG00000066427
ILMN_2393461	ENSG00000203797	ENSG00000203797	ENSG00000203797
ILMN_2393456	ENSG00000203797	ENSG00000203797	ENSG00000203797
ILMN_2393450	ENSG00000203485	ENSG00000203485	ENSG00000203485
ILMN_2393341	ENSG00000121897	ENSG00000121897	ENSG00000121897
ILMN_2393254	ENSG00000126247		ENSG00000126247
ILMN_2393243	ENSG00000163607	ENSG00000163607	ENSG00000163607
ILMN_2393169	ENSG00000100296		ENSG00000100296
ILMN_2393149	ENSG00000179593	ENSG00000179593	ENSG00000179593
ILMN_2393144	ENSG00000182196	ENSG00000182196	ENSG00000182196
ILMN_2393077	ENSG00000204970	ENSG00000204970	ENSG00000204970
ILMN_2393067	ENSG00000105371		ENSG00000105371
ILMN_2393046	ENSG00000188811	ENSG00000188811	ENSG00000188811
ILMN_2392940	ENSG00000126001	ENSG00000126001	ENSG00000126001
ILMN_2392818	ENSG00000114993	ENSG00000114993	ENSG00000114993
ILMN_2392803	ENSG00000060718	ENSG00000060718	ENSG00000060718
ILMN_2392747	ENSG00000054796	ENSG00000054796	ENSG00000054796
ILMN_2392717	ENSG00000174720		ENSG00000174720
ILMN_2392674	ENSG00000204576	ENSG00000204576
ILMN_2392635	ENSG00000204574	ENSG00000204574
ILMN_2392624	ENSG00000165983	ENSG00000165983	ENSG00000165983
ILMN_2392569	ENSG00000171049	ENSG00000171049	ENSG00000171049
ILMN_2392546	ENSG00000128050	ENSG00000128050	ENSG00000128050
ILMN_2392472	ENSG00000115163	ENSG00000115163	ENSG00000115163
ILMN_2392370	ENSG00000105357	ENSG00000105357	ENSG00000105357
ILMN_2392356	ENSG00000047230	ENSG00000047230	ENSG00000047230
ILMN_2392352	ENSG00000047230	ENSG00000047230	ENSG00000047230
ILMN_2392274	ENSG00000085117	ENSG00000085117	ENSG00000085117
ILMN_2392261	ENSG00000170231	ENSG00000170231	ENSG00000170231
ILMN_2392189	ENSG00000144677	ENSG00000144677	ENSG00000144677
ILMN_2392143	ENSG00000175104	ENSG00000175104
ILMN_2392080	ENSG00000143164	ENSG00000143164	ENSG00000143164
ILMN_2392043	ENSG00000066336	ENSG00000066336	ENSG00000066336
ILMN_2391976	ENSG00000022567	ENSG00000022567	ENSG00000022567
ILMN_2391931	ENSG00000102100		ENSG00000102100
ILMN_2391912	ENSG00000129657	ENSG00000129657
ILMN_2391891	ENSG00000137764		ENSG00000137764
ILMN_2391789	ENSG00000042088	ENSG00000042088	ENSG00000042088
ILMN_2391750	ENSG00000163935	ENSG00000163935	ENSG00000163935
ILMN_2391683	ENSG00000162761	ENSG00000162761	ENSG00000162761
ILMN_2391551	ENSG00000120685	ENSG00000120685	ENSG00000120685
ILMN_2391522	ENSG00000136522	ENSG00000136522	ENSG00000136522
ILMN_2391512	ENSG00000138744	ENSG00000138744	ENSG00000138744
ILMN_2391458	ENSG00000068366	ENSG00000068366	ENSG00000068366
ILMN_2391419	ENSG00000054654	ENSG00000054654	ENSG00000054654
ILMN_2391400	ENSG00000164093	ENSG00000164093	ENSG00000164093
ILMN_2391355	ENSG00000124356	ENSG00000124356	ENSG00000124356
ILMN_2391345	ENSG00000164967	ENSG00000164967	ENSG00000164967
ILMN_2391333	ENSG00000119004	ENSG00000119004	ENSG00000119004
ILMN_2391324	ENSG00000166965	ENSG00000166965	ENSG00000166965
ILMN_2391264	ENSG00000161249	ENSG00000161249	ENSG00000161249
ILMN_2391245	ENSG00000174740	ENSG00000174740	ENSG00000174740
ILMN_2391231	ENSG00000140263	ENSG00000140263	ENSG00000140263
ILMN_2391219	ENSG00000148604		ENSG00000148604
ILMN_2391178	ENSG00000147465	ENSG00000147465
ILMN_2391176	ENSG00000147465	ENSG00000147465	ENSG00000147465
ILMN_2391169	ENSG00000145217	ENSG00000145217	ENSG00000145217
ILMN_2391150	ENSG00000168386	ENSG00000168386	ENSG00000168386
ILMN_2391141	ENSG00000114062	ENSG00000114062	ENSG00000114062
ILMN_2391071	ENSG00000213218	ENSG00000213218
ILMN_2390974	ENSG00000135924	ENSG00000135924	ENSG00000135924
ILMN_2390946	ENSG00000074660	ENSG00000074660	ENSG00000074660
ILMN_2390919	ENSG00000163520	ENSG00000163520	ENSG00000163520
ILMN_2390859	ENSG00000077150		ENSG00000077150
ILMN_2390853	ENSG00000103811	ENSG00000103811	ENSG00000103811
ILMN_2390821	ENSG00000125676		ENSG00000125676
ILMN_2390739	ENSG00000166526	ENSG00000166526	ENSG00000166526
ILMN_2390609	ENSG00000151150	ENSG00000151150	ENSG00000151150
ILMN_2390586	ENSG00000067066	ENSG00000067066	ENSG00000067066
ILMN_2390544	ENSG00000109794	ENSG00000109794	ENSG00000109794
ILMN_2390526	ENSG00000077092	ENSG00000077092	ENSG00000077092
ILMN_2390504	ENSG00000155052	ENSG00000155052	ENSG00000155052
ILMN_2390472	ENSG00000163728	ENSG00000163728	ENSG00000163728
ILMN_2390457	ENSG00000140009	ENSG00000140009	ENSG00000140009
ILMN_2390453	ENSG00000083123	ENSG00000083123	ENSG00000083123
ILMN_2390435	ENSG00000107187	ENSG00000107187	ENSG00000107187
ILMN_2390427	ENSG00000037280	ENSG00000037280	ENSG00000037280
ILMN_2390416	ENSG00000204463	ENSG00000204463
ILMN_2390318	ENSG00000176194	ENSG00000176194	ENSG00000176194
ILMN_2390310	ENSG00000186594	ENSG00000186594	ENSG00000186594
ILMN_2390299	ENSG00000204264	ENSG00000204264
ILMN_2390197	ENSG00000189013	ENSG00000189013
ILMN_2390162	ENSG00000136147	ENSG00000136147	ENSG00000136147
ILMN_2390114	ENSG00000065000	ENSG00000065000	ENSG00000065000
ILMN_2390099	ENSG00000112280		ENSG00000112280
ILMN_2390017	ENSG00000197901	ENSG00000197901	ENSG00000197901
ILMN_2389995	ENSG00000143882	ENSG00000143882	ENSG00000143882
ILMN_2389984	ENSG00000108370	ENSG00000108370	ENSG00000108370
ILMN_2389970	ENSG00000064201	ENSG00000064201	ENSG00000064201
ILMN_2389957	ENSG00000114125	ENSG00000114125	ENSG00000114125
ILMN_2389935	ENSG00000122068	ENSG00000122068
ILMN_2389876	ENSG00000140682	ENSG00000140682	ENSG00000140682
ILMN_2389851	ENSG00000135679	ENSG00000135679
ILMN_2389844	ENSG00000172845	ENSG00000172845	ENSG00000172845
ILMN_2389810	ENSG00000101974	ENSG00000101974	ENSG00000101974
ILMN_2389794	ENSG00000196335	ENSG00000196335	ENSG00000196335
ILMN_2389590	ENSG00000108946	ENSG00000108946	ENSG00000108946
ILMN_2389528	ENSG00000132749	ENSG00000132749	ENSG00000132749
ILMN_2389506	ENSG00000117594	ENSG00000117594	ENSG00000117594
ILMN_2389501	ENSG00000117594	ENSG00000117594	ENSG00000117594
ILMN_2389445	ENSG00000074964	ENSG00000074964	ENSG00000074964
ILMN_2389429	ENSG00000109184	ENSG00000109184	ENSG00000109184
ILMN_2389376	ENSG00000100897	ENSG00000100897
ILMN_2389347	ENSG00000113580	ENSG00000113580	ENSG00000113580
ILMN_2389273	ENSG00000114416	ENSG00000114416	ENSG00000114416
ILMN_2389218	ENSG00000117266	ENSG00000117266	ENSG00000117266
ILMN_2389211	ENSG00000167613	ENSG00000167613
ILMN_2389155	ENSG00000169764	ENSG00000169764	ENSG00000169764
ILMN_2389151	ENSG00000169764	ENSG00000169764	ENSG00000169764
ILMN_2389114	ENSG00000132436	ENSG00000132436	ENSG00000132436
ILMN_2389080	ENSG00000113520	ENSG00000113520	ENSG00000113520
ILMN_2389069	ENSG00000122133	ENSG00000122133	ENSG00000122133
ILMN_2389064	ENSG00000166920	ENSG00000166920	ENSG00000166920
ILMN_2389054	ENSG00000066405	ENSG00000066405	ENSG00000066405
ILMN_2389013	ENSG00000130706	ENSG00000130706	ENSG00000130706
ILMN_2388975	ENSG00000100422	ENSG00000100422	ENSG00000100422
ILMN_2388955	ENSG00000197852	ENSG00000197852	ENSG00000197852
ILMN_2388874	ENSG00000158055	ENSG00000158055	ENSG00000158055
ILMN_2388800	ENSG00000162407	ENSG00000162407	ENSG00000162407
ILMN_2388746	ENSG00000047648		ENSG00000047648
ILMN_2388716	ENSG00000116396	ENSG00000116396	ENSG00000116396
ILMN_2388701	ENSG00000115525	ENSG00000115525	ENSG00000115525
ILMN_2388669	ENSG00000125675	ENSG00000125675	ENSG00000125675
ILMN_2388605	ENSG00000138071	ENSG00000138071	ENSG00000138071
ILMN_2388585	ENSG00000047932	ENSG00000047932	ENSG00000047932
ILMN_2388547	ENSG00000133106	ENSG00000133106	ENSG00000133106
ILMN_2388539	ENSG00000181396	ENSG00000181396	ENSG00000181396
ILMN_2388517	ENSG00000120832	ENSG00000120832	ENSG00000120832
ILMN_2388507	ENSG00000142208	ENSG00000142208	ENSG00000142208
ILMN_2388484	ENSG00000078018	ENSG00000078018	ENSG00000078018
ILMN_2388466	ENSG00000116001		ENSG00000116001
ILMN_2388461	ENSG00000204963	ENSG00000204963
ILMN_2388445	ENSG00000144355	ENSG00000144355	ENSG00000144355
ILMN_2388425	ENSG00000162694	ENSG00000162694
ILMN_2388403	ENSG00000186976	ENSG00000186976	ENSG00000186976
ILMN_2388397	ENSG00000150551	ENSG00000150551	ENSG00000150551
ILMN_2388363	ENSG00000106348	ENSG00000106348
ILMN_2388272	ENSG00000008838	ENSG00000008838	ENSG00000008838
ILMN_2388263	ENSG00000188175	ENSG00000188175	ENSG00000188175
ILMN_2388254	ENSG00000174500	ENSG00000174500	ENSG00000174500
ILMN_2388190	ENSG00000136155		ENSG00000136155
ILMN_2388177	ENSG00000042317	ENSG00000042317	ENSG00000042317
ILMN_2388166	ENSG00000108840	ENSG00000108840	ENSG00000108840
ILMN_2388155	ENSG00000164305	ENSG00000164305	ENSG00000164305
ILMN_2388142	ENSG00000102181	ENSG00000102181	ENSG00000102181
ILMN_2388112	ENSG00000203710	ENSG00000203710	ENSG00000203710
ILMN_2388090	ENSG00000112062	ENSG00000112062	ENSG00000112062
ILMN_2388070	ENSG00000145014	ENSG00000145014	ENSG00000145014
ILMN_2387995	ENSG00000169604		ENSG00000169604
ILMN_2387990	ENSG00000160087	ENSG00000160087	ENSG00000160087
ILMN_2387952	ENSG00000154153	ENSG00000154153	ENSG00000154153
ILMN_2387919	ENSG00000106617	ENSG00000106617	ENSG00000106617
ILMN_2387865	ENSG00000185774	ENSG00000185774	ENSG00000185774
ILMN_2387860	ENSG00000137869	ENSG00000137869	ENSG00000137869
ILMN_2387799	ENSG00000140992	ENSG00000140992	ENSG00000140992
ILMN_2387791	ENSG00000172175	ENSG00000172175	ENSG00000172175
ILMN_2387784	ENSG00000177030	ENSG00000177030	ENSG00000177030
ILMN_2387742	ENSG00000139675	ENSG00000139675
ILMN_2387731	ENSG00000160194	ENSG00000160194	ENSG00000160194
ILMN_2387712	ENSG00000154027	ENSG00000154027	ENSG00000154027
ILMN_2387696	ENSG00000112486	ENSG00000112486
ILMN_2387680	ENSG00000093134	ENSG00000093134	ENSG00000093134
ILMN_2387636	ENSG00000126005		ENSG00000126005
ILMN_2387599	ENSG00000101084	ENSG00000101084	ENSG00000101084
ILMN_2387553	ENSG00000100567	ENSG00000100567	ENSG00000100567
ILMN_2387505	ENSG00000100280	ENSG00000100280	ENSG00000100280
ILMN_2387471	ENSG00000183248	ENSG00000183248
ILMN_2387452	ENSG00000134046	ENSG00000134046	ENSG00000134046
ILMN_2387395	ENSG00000153253	ENSG00000153253	ENSG00000153253
ILMN_2387385	ENSG00000146678	ENSG00000146678	ENSG00000146678
ILMN_2387328	ENSG00000165181	ENSG00000165181	ENSG00000165181
ILMN_2387303	ENSG00000146414	ENSG00000146414	ENSG00000146414
ILMN_2387285	ENSG00000005302	ENSG00000005302
ILMN_2387251	ENSG00000132801	ENSG00000132801	ENSG00000132801
ILMN_2387224	ENSG00000196188	ENSG00000196188	ENSG00000196188
ILMN_2387214	ENSG00000099864	ENSG00000099864	ENSG00000099864
ILMN_2387180	ENSG00000148225	ENSG00000148225	ENSG00000148225
ILMN_2387175	ENSG00000148225	ENSG00000148225	ENSG00000148225
ILMN_2387105	ENSG00000106809	ENSG00000106809	ENSG00000106809
ILMN_2387090	ENSG00000163320	ENSG00000163320	ENSG00000163320
ILMN_2387078	ENSG00000149573	ENSG00000149573	ENSG00000149573
ILMN_2386982	ENSG00000067606	ENSG00000067606
ILMN_2386973	ENSG00000057294	ENSG00000057294	ENSG00000057294
ILMN_2386967	ENSG00000143952		ENSG00000143952
ILMN_2386891	ENSG00000016864	ENSG00000016864	ENSG00000016864
ILMN_2386849	ENSG00000111817	ENSG00000111817	ENSG00000111817
ILMN_2386818	ENSG00000106608	ENSG00000106608	ENSG00000106608
ILMN_2386732	ENSG00000163743	ENSG00000163743	ENSG00000163743
ILMN_2386631	ENSG00000174453	ENSG00000174453	ENSG00000174453
ILMN_2386530	ENSG00000137818		ENSG00000137818
ILMN_2386453	ENSG00000134539	ENSG00000134539
ILMN_2386444	ENSG00000167772	ENSG00000167772	ENSG00000167772
ILMN_2386355	ENSG00000101266	ENSG00000101266	ENSG00000101266
ILMN_2386354	ENSG00000101266	ENSG00000101266	ENSG00000101266
ILMN_2386291	ENSG00000142279	ENSG00000142279	ENSG00000142279
ILMN_2386269	ENSG00000161265	ENSG00000161265	ENSG00000161265
ILMN_2386205	ENSG00000160221	ENSG00000160221	ENSG00000160221
ILMN_2386179	ENSG00000101040	ENSG00000101040	ENSG00000101040
ILMN_2386100	ENSG00000154473		ENSG00000154473
ILMN_2386053	ENSG00000165659		ENSG00000165659
ILMN_2386040	ENSG00000141140		ENSG00000141140
ILMN_2386016	ENSG00000138085		ENSG00000138085
ILMN_2386008	ENSG00000197965	ENSG00000197965	ENSG00000197965
ILMN_2385918	ENSG00000109163		ENSG00000109163
ILMN_2385866	ENSG00000112511	ENSG00000112511
ILMN_2385688	ENSG00000079974	ENSG00000079974
ILMN_2385672	ENSG00000049540	ENSG00000049540	ENSG00000049540
ILMN_2385662	ENSG00000121931	ENSG00000121931	ENSG00000121931
ILMN_2385647	ENSG00000023330	ENSG00000023330	ENSG00000023330
ILMN_2385566	ENSG00000107537	ENSG00000107537	ENSG00000107537
ILMN_2385318	ENSG00000114098	ENSG00000114098
ILMN_2385278	ENSG00000119599	ENSG00000119599	ENSG00000119599
ILMN_2385239	ENSG00000163939	ENSG00000163939	ENSG00000163939
ILMN_2385220	ENSG00000160049	ENSG00000160049	ENSG00000160049
ILMN_2385191	ENSG00000198218	ENSG00000198218	ENSG00000198218
ILMN_2385178	ENSG00000197530	ENSG00000197530	ENSG00000197530
ILMN_2385173	ENSG00000063244	ENSG00000063244	ENSG00000063244
ILMN_2385161	ENSG00000158290	ENSG00000158290	ENSG00000158290
ILMN_2385097	ENSG00000101079	ENSG00000101079	ENSG00000101079
ILMN_2384857	ENSG00000100867	ENSG00000100867	ENSG00000100867
ILMN_2384807	ENSG00000133739		ENSG00000133739
ILMN_2384785	ENSG00000105173		ENSG00000105173
ILMN_2384770	ENSG00000164318	ENSG00000164318	ENSG00000164318
ILMN_2384629	ENSG00000159788	ENSG00000159788	ENSG00000159788
ILMN_2384561	ENSG00000119139	ENSG00000119139
ILMN_2384544	ENSG00000143537	ENSG00000143537	ENSG00000143537
ILMN_2384536	ENSG00000198721	ENSG00000198721	ENSG00000198721
ILMN_2384513	ENSG00000157617	ENSG00000157617	ENSG00000157617
ILMN_2384496	ENSG00000073849	ENSG00000073849	ENSG00000073849
ILMN_2384409	ENSG00000006128	ENSG00000006128	ENSG00000006128
ILMN_2384405	ENSG00000132026	ENSG00000132026	ENSG00000132026
ILMN_2384241	ENSG00000163513	ENSG00000163513	ENSG00000163513
ILMN_2384237	ENSG00000178078	ENSG00000178078	ENSG00000178078
ILMN_2384216	ENSG00000114127	ENSG00000114127	ENSG00000114127
ILMN_2384188	ENSG00000131196	ENSG00000131196	ENSG00000131196
ILMN_2384181	ENSG00000073737	ENSG00000073737	ENSG00000073737
ILMN_2384158	ENSG00000144191	ENSG00000144191	ENSG00000144191
ILMN_2384152	ENSG00000198758		ENSG00000198758
ILMN_2384140	ENSG00000134545		ENSG00000134545
ILMN_2384139	ENSG00000134545		ENSG00000134545
ILMN_2384133	ENSG00000169598	ENSG00000169598	ENSG00000169598
ILMN_2384122	ENSG00000205336	ENSG00000205336	ENSG00000205336
ILMN_2384056	ENSG00000164850	ENSG00000164850	ENSG00000164850
ILMN_2384001	ENSG00000107447	ENSG00000107447	ENSG00000107447
ILMN_2383975	ENSG00000126432		ENSG00000126432
ILMN_2383964	ENSG00000170779	ENSG00000170779	ENSG00000170779
ILMN_2383934	ENSG00000150093	ENSG00000150093	ENSG00000150093
ILMN_2383913	ENSG00000136709	ENSG00000136709	ENSG00000136709
ILMN_2383893	ENSG00000106336		ENSG00000106336
ILMN_2383874	ENSG00000186314	ENSG00000186314	ENSG00000186314
ILMN_2383871	ENSG00000185252	ENSG00000185252	ENSG00000185252
ILMN_2383807	ENSG00000172137	ENSG00000172137	ENSG00000172137
ILMN_2383774	ENSG00000131323	ENSG00000131323	ENSG00000131323
ILMN_2383754	ENSG00000105793	ENSG00000105793	ENSG00000105793
ILMN_2383727	ENSG00000125703		ENSG00000125703
ILMN_2383707	ENSG00000128918	ENSG00000128918	ENSG00000128918
ILMN_2383693	ENSG00000151461	ENSG00000151461	ENSG00000151461
ILMN_2383638	ENSG00000186075	ENSG00000186075	ENSG00000186075
ILMN_2383611	ENSG00000132334	ENSG00000132334	ENSG00000132334
ILMN_2383591	ENSG00000157654	ENSG00000157654	ENSG00000157654
ILMN_2383516	ENSG00000091157	ENSG00000091157	ENSG00000091157
ILMN_2383489	ENSG00000108465	ENSG00000108465	ENSG00000108465
ILMN_2383455	ENSG00000139531	ENSG00000139531	ENSG00000139531
ILMN_2383435	ENSG00000101843	ENSG00000101843
ILMN_2383419	ENSG00000162419	ENSG00000162419	ENSG00000162419
ILMN_2383383	ENSG00000087842	ENSG00000087842	ENSG00000087842
ILMN_2383349	ENSG00000115107	ENSG00000115107	ENSG00000115107
ILMN_2383344	ENSG00000148484	ENSG00000148484
ILMN_2383306	ENSG00000160818	ENSG00000160818	ENSG00000160818
ILMN_2383305	ENSG00000160818	ENSG00000160818	ENSG00000160818
ILMN_2383300	ENSG00000060656	ENSG00000060656	ENSG00000060656
ILMN_2383290	ENSG00000106785		ENSG00000106785
ILMN_2383229	ENSG00000148584	ENSG00000148584	ENSG00000148584
ILMN_2383163	ENSG00000121690	ENSG00000121690	ENSG00000121690
ILMN_2383150	ENSG00000152034	ENSG00000152034	ENSG00000152034
ILMN_2383124	ENSG00000100197	ENSG00000100197
ILMN_2383107	ENSG00000006715	ENSG00000006715
ILMN_2383077	ENSG00000112473	ENSG00000112473
ILMN_2383058	ENSG00000089012	ENSG00000089012	ENSG00000089012
ILMN_2382998	ENSG00000187823	ENSG00000187823	ENSG00000187823
ILMN_2382990	ENSG00000156515	ENSG00000156515	ENSG00000156515
ILMN_2382974	ENSG00000216937		ENSG00000216937
ILMN_2382964	ENSG00000007038		ENSG00000007038
ILMN_2382942	ENSG00000074410	ENSG00000074410	ENSG00000074410
ILMN_2382906	ENSG00000124181	ENSG00000124181	ENSG00000124181
ILMN_2382758	ENSG00000118260	ENSG00000118260	ENSG00000118260
ILMN_2382724	ENSG00000181038	ENSG00000181038	ENSG00000181038
ILMN_2382717	ENSG00000054277	ENSG00000054277	ENSG00000054277
ILMN_2382705	ENSG00000004660	ENSG00000004660	ENSG00000004660
ILMN_2382687	ENSG00000119508	ENSG00000119508	ENSG00000119508
ILMN_2382679	ENSG00000172016	ENSG00000172016	ENSG00000172016
ILMN_2382657	ENSG00000123329		ENSG00000123329
ILMN_2382648	ENSG00000080561	ENSG00000080561	ENSG00000080561
ILMN_2382505	ENSG00000110628		ENSG00000110628
ILMN_2382500	ENSG00000166928	ENSG00000166928	ENSG00000166928
ILMN_2382488	ENSG00000174177		ENSG00000174177
ILMN_2382471	ENSG00000149599	ENSG00000149599	ENSG00000149599
ILMN_2382403	ENSG00000072694	ENSG00000072694	ENSG00000072694
ILMN_2382354	ENSG00000138468	ENSG00000138468	ENSG00000138468
ILMN_2382309	ENSG00000213231	ENSG00000213231	ENSG00000213231
ILMN_2382290	ENSG00000131650	ENSG00000131650	ENSG00000131650
ILMN_2382271	ENSG00000213672	ENSG00000213672	ENSG00000213672
ILMN_2382245	ENSG00000126259	ENSG00000126259	ENSG00000126259
ILMN_2382127	ENSG00000131626		ENSG00000131626
ILMN_2382126	ENSG00000131626	ENSG00000131626	ENSG00000131626
ILMN_2382121	ENSG00000122126	ENSG00000122126	ENSG00000122126
ILMN_2382083	ENSG00000149187	ENSG00000149187	ENSG00000149187
ILMN_2382025	ENSG00000079101	ENSG00000079101	ENSG00000079101
ILMN_2381994	ENSG00000157077	ENSG00000157077	ENSG00000157077
ILMN_2381945	ENSG00000171560	ENSG00000171560	ENSG00000171560
ILMN_2381938	ENSG00000157087	ENSG00000157087	ENSG00000157087
ILMN_2381899	ENSG00000123240	ENSG00000123240	ENSG00000123240
ILMN_2381841	ENSG00000157349	ENSG00000157349
ILMN_2381834	ENSG00000185880	ENSG00000185880	ENSG00000185880
ILMN_2381769	ENSG00000107669	ENSG00000107669	ENSG00000107669
ILMN_2381758	ENSG00000138757	ENSG00000138757	ENSG00000138757
ILMN_2381753	ENSG00000138757	ENSG00000138757	ENSG00000138757
ILMN_2381730	ENSG00000172889		ENSG00000172889
ILMN_2381697	ENSG00000072682	ENSG00000072682	ENSG00000072682
ILMN_2381655	ENSG00000158813	ENSG00000158813	ENSG00000158813
ILMN_2381603	ENSG00000071243		ENSG00000071243
ILMN_2381559	ENSG00000148219	ENSG00000148219	ENSG00000148219
ILMN_2381476	ENSG00000198513	ENSG00000198513	ENSG00000198513
ILMN_2381468	ENSG00000105967	ENSG00000105967	ENSG00000105967
ILMN_2381397	ENSG00000144381	ENSG00000144381	ENSG00000144381
ILMN_2381296	ENSG00000100577	ENSG00000100577	ENSG00000100577
ILMN_2381286	ENSG00000198947	ENSG00000198947	ENSG00000198947
ILMN_2381257	ENSG00000134755	ENSG00000134755	ENSG00000134755
ILMN_2381206	ENSG00000102967	ENSG00000102967	ENSG00000102967
ILMN_2381197	ENSG00000034677	ENSG00000034677	ENSG00000034677
ILMN_2381168	ENSG00000178585	ENSG00000178585	ENSG00000178585
ILMN_2381138	ENSG00000085415	ENSG00000085415	ENSG00000085415
ILMN_2381121	ENSG00000101019	ENSG00000101019	ENSG00000101019
ILMN_2381064	ENSG00000076554	ENSG00000076554	ENSG00000076554
ILMN_2381037	ENSG00000169756	ENSG00000169756	ENSG00000169756
ILMN_2381020	ENSG00000084453	ENSG00000084453	ENSG00000084453
ILMN_2380999	ENSG00000004700	ENSG00000004700	ENSG00000004700
ILMN_2380967	ENSG00000013563	ENSG00000013563	ENSG00000013563
ILMN_2380946	ENSG00000110321	ENSG00000110321	ENSG00000110321
ILMN_2380938	ENSG00000011347	ENSG00000011347	ENSG00000011347
ILMN_2380850	ENSG00000165689	ENSG00000165689	ENSG00000165689
ILMN_2380839	ENSG00000104852	ENSG00000104852	ENSG00000104852
ILMN_2380801	ENSG00000010810	ENSG00000010810	ENSG00000010810
ILMN_2380779	ENSG00000170579	ENSG00000170579	ENSG00000170579
ILMN_2380771	ENSG00000117448		ENSG00000117448
ILMN_2380754	ENSG00000113328	ENSG00000113328	ENSG00000113328
ILMN_2380740	ENSG00000135297	ENSG00000135297	ENSG00000135297
ILMN_2380698	ENSG00000125868	ENSG00000125868	ENSG00000125868
ILMN_2380688	ENSG00000121578		ENSG00000121578
ILMN_2380660	ENSG00000147082	ENSG00000147082	ENSG00000147082
ILMN_2380605	ENSG00000100330	ENSG00000100330	ENSG00000100330
ILMN_2380588	ENSG00000112667	ENSG00000112667	ENSG00000112667
ILMN_2380566	ENSG00000196470	ENSG00000196470	ENSG00000196470
ILMN_2380561	ENSG00000143627	ENSG00000143627	ENSG00000143627
ILMN_2380494	ENSG00000122359	ENSG00000122359	ENSG00000122359
ILMN_2380453	ENSG00000123552	ENSG00000123552	ENSG00000123552
ILMN_2380418	ENSG00000185963	ENSG00000185963	ENSG00000185963
ILMN_2380243	ENSG00000170545	ENSG00000170545	ENSG00000170545
ILMN_2380237	ENSG00000173918	ENSG00000173918	ENSG00000173918
ILMN_2380181	ENSG00000105695		ENSG00000105695
ILMN_2380163	ENSG00000142949	ENSG00000142949	ENSG00000142949
ILMN_2380101	ENSG00000204138	ENSG00000204138
ILMN_2379967	ENSG00000186431	ENSG00000186431	ENSG00000186431
ILMN_2379931	ENSG00000165282	ENSG00000165282	ENSG00000165282
ILMN_2379920	ENSG00000137634	ENSG00000137634
ILMN_2379835	ENSG00000116030	ENSG00000116030	ENSG00000116030
ILMN_2379823	ENSG00000127863	ENSG00000127863	ENSG00000127863
ILMN_2379788	ENSG00000100644	ENSG00000100644	ENSG00000100644
ILMN_2379762	ENSG00000181163		ENSG00000181163
ILMN_2379734	ENSG00000159692	ENSG00000159692	ENSG00000159692
ILMN_2379718	ENSG00000169228	ENSG00000169228	ENSG00000169228
ILMN_2379695	ENSG00000152422	ENSG00000152422	ENSG00000152422
ILMN_2379675	ENSG00000205268	ENSG00000205268	ENSG00000205268
ILMN_2379644	ENSG00000019582	ENSG00000019582	ENSG00000019582
ILMN_2379626	ENSG00000184226		ENSG00000184226
ILMN_2379599	ENSG00000177575		ENSG00000177575
ILMN_2379560	ENSG00000081377	ENSG00000081377	ENSG00000081377
ILMN_2379527	ENSG00000155849	ENSG00000155849	ENSG00000155849
ILMN_2379520	ENSG00000063854	ENSG00000063854	ENSG00000063854
ILMN_2379469	ENSG00000106263	ENSG00000106263	ENSG00000106263
ILMN_2379375	ENSG00000077157	ENSG00000077157	ENSG00000077157
ILMN_2379326	ENSG00000135341		ENSG00000135341
ILMN_2379313	ENSG00000196268	ENSG00000196268
ILMN_2379240	ENSG00000076344	ENSG00000076344
ILMN_2379226	ENSG00000221978	ENSG00000221978	ENSG00000221978
ILMN_2379130	ENSG00000184216	ENSG00000184216	ENSG00000184216
ILMN_2379110	ENSG00000166596	ENSG00000166596	ENSG00000166596
ILMN_2379080	ENSG00000176953	ENSG00000176953	ENSG00000176953
ILMN_2379063	ENSG00000103034	ENSG00000103034	ENSG00000103034
ILMN_2378952	ENSG00000167468		ENSG00000167468
ILMN_2378868	ENSG00000100650	ENSG00000100650	ENSG00000100650
ILMN_2378708	ENSG00000106290	ENSG00000106290
ILMN_2378696	ENSG00000164347	ENSG00000164347	ENSG00000164347
ILMN_2378670	ENSG00000110025	ENSG00000110025
ILMN_2378664	ENSG00000147475		ENSG00000147475
ILMN_2378654	ENSG00000183778	ENSG00000183778	ENSG00000183778
ILMN_2378555	ENSG00000164398	ENSG00000164398
ILMN_2378404	ENSG00000182329	ENSG00000182329	ENSG00000182329
ILMN_2378376	ENSG00000008283	ENSG00000008283	ENSG00000008283
ILMN_2378316	ENSG00000139496	ENSG00000139496	ENSG00000139496
ILMN_2378257	ENSG00000078808	ENSG00000078808	ENSG00000078808
ILMN_2378100	ENSG00000118564	ENSG00000118564	ENSG00000118564
ILMN_2378081	ENSG00000110987	ENSG00000110987	ENSG00000110987
ILMN_2378048	ENSG00000165119	ENSG00000165119	ENSG00000165119
ILMN_2377980	ENSG00000172531	ENSG00000172531	ENSG00000172531
ILMN_2377977	ENSG00000124275	ENSG00000124275	ENSG00000124275
ILMN_2377957	ENSG00000171126	ENSG00000171126	ENSG00000171126
ILMN_2377862	ENSG00000175582	ENSG00000175582
ILMN_2377746	ENSG00000124813	ENSG00000124813	ENSG00000124813
ILMN_2377733	ENSG00000064012	ENSG00000064012	ENSG00000064012
ILMN_2377708	ENSG00000157570		ENSG00000157570
ILMN_2377669	ENSG00000198821		ENSG00000198821
ILMN_2377536	ENSG00000008086	ENSG00000008086	ENSG00000008086
ILMN_2377496	ENSG00000012061		ENSG00000012061
ILMN_2377459	ENSG00000105443	ENSG00000105443	ENSG00000105443
ILMN_2377430	ENSG00000169692	ENSG00000169692	ENSG00000169692
ILMN_2377385	ENSG00000170054	ENSG00000170054	ENSG00000170054
ILMN_2377288	ENSG00000021461	ENSG00000021461	ENSG00000021461
ILMN_2377240	ENSG00000166971	ENSG00000166971	ENSG00000166971
ILMN_2377210	ENSG00000138032	ENSG00000138032	ENSG00000138032
ILMN_2377199	ENSG00000113396	ENSG00000113396	ENSG00000113396
ILMN_2377185	ENSG00000103363	ENSG00000103363	ENSG00000103363
ILMN_2377174	ENSG00000008282	ENSG00000008282	ENSG00000008282
ILMN_2377150	ENSG00000198554	ENSG00000198554	ENSG00000198554
ILMN_2377109	ENSG00000182866	ENSG00000182866	ENSG00000182866
ILMN_2377093	ENSG00000157637	ENSG00000157637	ENSG00000157637
ILMN_2377056	ENSG00000138686	ENSG00000138686	ENSG00000138686
ILMN_2377025	ENSG00000070814	ENSG00000070814	ENSG00000070814
ILMN_2376980	ENSG00000105255		ENSG00000105255
ILMN_2376958	ENSG00000089225	ENSG00000089225	ENSG00000089225
ILMN_2376953	ENSG00000082482	ENSG00000082482	ENSG00000082482
ILMN_2376859	ENSG00000170962	ENSG00000170962	ENSG00000170962
ILMN_2376847	ENSG00000115252	ENSG00000115252	ENSG00000115252
ILMN_2376833	ENSG00000010539	ENSG00000010539	ENSG00000010539
ILMN_2376822	ENSG00000125775	ENSG00000125775	ENSG00000125775
ILMN_2376771	ENSG00000175054		ENSG00000175054
ILMN_2376723	ENSG00000147883	ENSG00000147883	ENSG00000147883
ILMN_2376667	ENSG00000186866	ENSG00000186866	ENSG00000186866
ILMN_2376625	ENSG00000134086	ENSG00000134086	ENSG00000134086
ILMN_2376553	ENSG00000170482	ENSG00000170482	ENSG00000170482
ILMN_2376529	ENSG00000177398	ENSG00000177398	ENSG00000177398
ILMN_2376520	ENSG00000073711	ENSG00000073711
ILMN_2376502	ENSG00000072422	ENSG00000072422	ENSG00000072422
ILMN_2376484	ENSG00000118257	ENSG00000118257	ENSG00000118257
ILMN_2376458	ENSG00000198223	ENSG00000198223
ILMN_2376455	ENSG00000198223	ENSG00000198223	ENSG00000198223
ILMN_2376431	ENSG00000121807	ENSG00000121807	ENSG00000121807
ILMN_2376416	ENSG00000158062		ENSG00000158062
ILMN_2376408	ENSG00000179085	ENSG00000179085	ENSG00000179085
ILMN_2376403	ENSG00000157514	ENSG00000157514	ENSG00000157514
ILMN_2376313	ENSG00000138294	ENSG00000138294	ENSG00000138294
ILMN_2376289	ENSG00000136279	ENSG00000136279	ENSG00000136279
ILMN_2376263	ENSG00000102038	ENSG00000102038	ENSG00000102038
ILMN_2376258	ENSG00000102038	ENSG00000102038	ENSG00000102038
ILMN_2376194	ENSG00000058404	ENSG00000058404	ENSG00000058404
ILMN_2376160	ENSG00000117697	ENSG00000117697	ENSG00000117697
ILMN_2376152	ENSG00000165792	ENSG00000165792	ENSG00000165792
ILMN_2376133	ENSG00000122203	ENSG00000122203	ENSG00000122203
ILMN_2376050	ENSG00000089356		ENSG00000089356
ILMN_2375992	ENSG00000166145	ENSG00000166145	ENSG00000166145
ILMN_2375973	ENSG00000100601	ENSG00000100601	ENSG00000100601
ILMN_2375879	ENSG00000112715	ENSG00000112715	ENSG00000112715
ILMN_2375830	ENSG00000150764	ENSG00000150764	ENSG00000150764
ILMN_2375825	ENSG00000104894	ENSG00000104894	ENSG00000104894
ILMN_2375786	ENSG00000136110	ENSG00000136110	ENSG00000136110
ILMN_2375739	ENSG00000125388	ENSG00000125388	ENSG00000125388
ILMN_2375651	ENSG00000163156		ENSG00000163156
ILMN_2375599	ENSG00000023191		ENSG00000023191
ILMN_2375557	ENSG00000010803	ENSG00000010803	ENSG00000010803
ILMN_2375484	ENSG00000137449	ENSG00000137449	ENSG00000137449
ILMN_2375418	ENSG00000132768	ENSG00000132768	ENSG00000132768
ILMN_2375386	ENSG00000205937	ENSG00000205937
ILMN_2375360	ENSG00000188153	ENSG00000188153	ENSG00000188153
ILMN_2375319	ENSG00000068831	ENSG00000068831	ENSG00000068831
ILMN_2375184	ENSG00000197085	ENSG00000197085	ENSG00000197085
ILMN_2375160	ENSG00000010318	ENSG00000010318	ENSG00000010318
ILMN_2375156	ENSG00000010318	ENSG00000010318	ENSG00000010318
ILMN_2375141	ENSG00000148690	ENSG00000148690	ENSG00000148690
ILMN_2375032	ENSG00000178409	ENSG00000178409	ENSG00000178409
ILMN_2374904	ENSG00000149516	ENSG00000149516	ENSG00000149516
ILMN_2374865	ENSG00000162772	ENSG00000162772	ENSG00000162772
ILMN_2374778	ENSG00000128951	ENSG00000128951	ENSG00000128951
ILMN_2374770	ENSG00000106052	ENSG00000106052	ENSG00000106052
ILMN_2374728	ENSG00000172995		ENSG00000172995
ILMN_2374692	ENSG00000095787		ENSG00000095787
ILMN_2374687	ENSG00000163629	ENSG00000163629	ENSG00000163629
ILMN_2374683	ENSG00000163629	ENSG00000163629	ENSG00000163629
ILMN_2374633	ENSG00000174442	ENSG00000174442	ENSG00000174442
ILMN_2374449	ENSG00000118785	ENSG00000118785	ENSG00000118785
ILMN_2374425	ENSG00000105173	ENSG00000105173	ENSG00000105173
ILMN_2374383	ENSG00000048140	ENSG00000048140	ENSG00000048140
ILMN_2374362	ENSG00000107362	ENSG00000107362	ENSG00000107362
ILMN_2374352	ENSG00000003249	ENSG00000003249	ENSG00000003249
ILMN_2374340	ENSG00000011422	ENSG00000011422	ENSG00000011422
ILMN_2374293	ENSG00000157540	ENSG00000157540	ENSG00000157540
ILMN_2374249	ENSG00000127334	ENSG00000127334	ENSG00000127334
ILMN_2374244	ENSG00000127334	ENSG00000127334	ENSG00000127334
ILMN_2374234	ENSG00000142875	ENSG00000142875	ENSG00000142875
ILMN_2374191	ENSG00000168522	ENSG00000168522	ENSG00000168522
ILMN_2374164	ENSG00000051108		ENSG00000051108
ILMN_2374159	ENSG00000051108	ENSG00000051108	ENSG00000051108
ILMN_2374115	ENSG00000137203	ENSG00000137203	ENSG00000137203
ILMN_2374076	ENSG00000119720	ENSG00000119720	ENSG00000119720
ILMN_2374036	ENSG00000135047	ENSG00000135047	ENSG00000135047
ILMN_2373982	ENSG00000100151	ENSG00000100151	ENSG00000100151
ILMN_2373831	ENSG00000111801	ENSG00000111801
ILMN_2373830	ENSG00000111676		ENSG00000111676
ILMN_2373791	ENSG00000136960	ENSG00000136960	ENSG00000136960
ILMN_2373779	ENSG00000198612	ENSG00000198612	ENSG00000198612
ILMN_2373763	ENSG00000165806	ENSG00000165806	ENSG00000165806
ILMN_2373755	ENSG00000032742		ENSG00000032742
ILMN_2373728	ENSG00000102048		ENSG00000102048
ILMN_2373689	ENSG00000139734	ENSG00000139734	ENSG00000139734
ILMN_2373670	ENSG00000197888	ENSG00000197888	ENSG00000197888
ILMN_2373666	ENSG00000079393		ENSG00000079393
ILMN_2373632	ENSG00000101365	ENSG00000101365	ENSG00000101365
ILMN_2373566	ENSG00000181191	ENSG00000181191	ENSG00000181191
ILMN_2373556	ENSG00000021574	ENSG00000021574	ENSG00000021574
ILMN_2373515	ENSG00000080824	ENSG00000080824	ENSG00000080824
ILMN_2373495	ENSG00000113648	ENSG00000113648	ENSG00000113648
ILMN_2373444	ENSG00000163485	ENSG00000163485	ENSG00000163485
ILMN_2373377	ENSG00000125744		ENSG00000125744
ILMN_2373335	ENSG00000005156	ENSG00000005156	ENSG00000005156
ILMN_2373285	ENSG00000038945		ENSG00000038945
ILMN_2373266	ENSG00000153914	ENSG00000153914	ENSG00000153914
ILMN_2373236	ENSG00000197430	ENSG00000197430	ENSG00000197430
ILMN_2373207	ENSG00000145194	ENSG00000145194	ENSG00000145194
ILMN_2373177	ENSG00000125779	ENSG00000125779	ENSG00000125779
ILMN_2373155	ENSG00000112038	ENSG00000112038	ENSG00000112038
ILMN_2373119	ENSG00000164362	ENSG00000164362	ENSG00000164362
ILMN_2373106	ENSG00000198947	ENSG00000198947	ENSG00000198947
ILMN_2373099	ENSG00000134744	ENSG00000134744	ENSG00000134744
ILMN_2373073	ENSG00000174405	ENSG00000174405	ENSG00000174405
ILMN_2373062	ENSG00000129667	ENSG00000129667	ENSG00000129667
ILMN_2373010	ENSG00000175606	ENSG00000175606
ILMN_2372974	ENSG00000198053	ENSG00000198053	ENSG00000198053
ILMN_2372922	ENSG00000119383	ENSG00000119383	ENSG00000119383
ILMN_2372915	ENSG00000175591	ENSG00000175591	ENSG00000175591
ILMN_2372795	ENSG00000100271	ENSG00000100271	ENSG00000100271
ILMN_2372773	ENSG00000136560	ENSG00000136560	ENSG00000136560
ILMN_2372698	ENSG00000130988	ENSG00000130988	ENSG00000130988
ILMN_2372639	ENSG00000181029	ENSG00000181029	ENSG00000181029
ILMN_2372543	ENSG00000154198	ENSG00000154198
ILMN_2372413	ENSG00000015475	ENSG00000015475	ENSG00000015475
ILMN_2372403	ENSG00000112294	ENSG00000112294	ENSG00000112294
ILMN_2372398	ENSG00000112294	ENSG00000112294	ENSG00000112294
ILMN_2372384	ENSG00000174197	ENSG00000174197	ENSG00000174197
ILMN_2372379	ENSG00000174197	ENSG00000174197	ENSG00000174197
ILMN_2372316	ENSG00000166473	ENSG00000166473
ILMN_2372241	ENSG00000179362	ENSG00000179362
ILMN_2372200	ENSG00000083828	ENSG00000083828	ENSG00000083828
ILMN_2372199	ENSG00000186577	ENSG00000186577	ENSG00000186577
ILMN_2372136	ENSG00000178467	ENSG00000178467	ENSG00000178467
ILMN_2372124	ENSG00000101076	ENSG00000101076	ENSG00000101076
ILMN_2372082	ENSG00000128739	ENSG00000128739	ENSG00000128739
ILMN_2372011	ENSG00000171222	ENSG00000171222	ENSG00000171222
ILMN_2371984	ENSG00000113658	ENSG00000113658	ENSG00000113658
ILMN_2371964	ENSG00000128626	ENSG00000128626	ENSG00000128626
ILMN_2371917	ENSG00000167751	ENSG00000167751	ENSG00000167751
ILMN_2371911	ENSG00000185499	ENSG00000185499	ENSG00000185499
ILMN_2371825	ENSG00000162688	ENSG00000162688	ENSG00000162688
ILMN_2371724	ENSG00000079385	ENSG00000079385	ENSG00000079385
ILMN_2371685	ENSG00000170142	ENSG00000170142	ENSG00000170142
ILMN_2371590	ENSG00000100201	ENSG00000100201	ENSG00000100201
ILMN_2371470	ENSG00000010072	ENSG00000010072	ENSG00000010072
ILMN_2371458	ENSG00000144476	ENSG00000144476	ENSG00000144476
ILMN_2371440	ENSG00000109956	ENSG00000109956	ENSG00000109956
ILMN_2371433	ENSG00000101871	ENSG00000101871	ENSG00000101871
ILMN_2371397	ENSG00000162241	ENSG00000162241	ENSG00000162241
ILMN_2371379	ENSG00000131473	ENSG00000131473	ENSG00000131473
ILMN_2371280	ENSG00000119535	ENSG00000119535	ENSG00000119535
ILMN_2371251	ENSG00000103152	ENSG00000103152
ILMN_2371169	ENSG00000159840	ENSG00000159840	ENSG00000159840
ILMN_2371152	ENSG00000137171	ENSG00000137171	ENSG00000137171
ILMN_2371147	ENSG00000099385	ENSG00000099385	ENSG00000099385
ILMN_2371119	ENSG00000080224		ENSG00000080224
ILMN_2371079	ENSG00000166736	ENSG00000166736	ENSG00000166736
ILMN_2371055	ENSG00000169242	ENSG00000169242	ENSG00000169242
ILMN_2371053	ENSG00000169242	ENSG00000169242	ENSG00000169242
ILMN_2371001	ENSG00000151418	ENSG00000151418	ENSG00000151418
ILMN_2370976	ENSG00000138119	ENSG00000138119	ENSG00000138119
ILMN_2370910	ENSG00000185379	ENSG00000185379	ENSG00000185379
ILMN_2370907	ENSG00000185379	ENSG00000185379	ENSG00000185379
ILMN_2370882	ENSG00000197142	ENSG00000197142	ENSG00000197142
ILMN_2370872	ENSG00000178719	ENSG00000178719	ENSG00000178719
ILMN_2370862	ENSG00000188089	ENSG00000188089	ENSG00000188089
ILMN_2370857	ENSG00000146839	ENSG00000146839	ENSG00000146839
ILMN_2370825	ENSG00000149311	ENSG00000149311	ENSG00000149311
ILMN_2370772	ENSG00000114867	ENSG00000114867	ENSG00000114867
ILMN_2370738	ENSG00000140090	ENSG00000140090	ENSG00000140090
ILMN_2370692	ENSG00000163516		ENSG00000163516
ILMN_2370685	ENSG00000186577	ENSG00000186577	ENSG00000186577
ILMN_2370624	ENSG00000197467	ENSG00000197467	ENSG00000197467
ILMN_2370622	ENSG00000185010	ENSG00000185010	ENSG00000185010
ILMN_2370573	ENSG00000132530	ENSG00000132530
ILMN_2370535	ENSG00000185340	ENSG00000185340	ENSG00000185340
ILMN_2370414	ENSG00000170004	ENSG00000170004	ENSG00000170004
ILMN_2370365	ENSG00000163918	ENSG00000163918	ENSG00000163918
ILMN_2370336	ENSG00000110079	ENSG00000110079	ENSG00000110079
ILMN_2370296	ENSG00000154380		ENSG00000154380
ILMN_2370241	ENSG00000120498	ENSG00000120498	ENSG00000120498
ILMN_2370208	ENSG00000140931	ENSG00000140931	ENSG00000140931
ILMN_2370160	ENSG00000148634	ENSG00000148634	ENSG00000148634
ILMN_2370135	ENSG00000153187	ENSG00000153187	ENSG00000153187
ILMN_2370099	ENSG00000124159	ENSG00000124159	ENSG00000124159
ILMN_2370091	ENSG00000166681	ENSG00000166681	ENSG00000166681
ILMN_2370019	ENSG00000119698	ENSG00000119698	ENSG00000119698
ILMN_2369953	ENSG00000122644	ENSG00000122644	ENSG00000122644
ILMN_2369924	ENSG00000165264	ENSG00000165264	ENSG00000165264
ILMN_2369919	ENSG00000163702		ENSG00000163702
ILMN_2369826	ENSG00000130731		ENSG00000130731
ILMN_2369785	ENSG00000125743	ENSG00000125743
ILMN_2369756	ENSG00000154240	ENSG00000154240	ENSG00000154240
ILMN_2369682	ENSG00000122566	ENSG00000122566	ENSG00000122566
ILMN_2369666	ENSG00000117322	ENSG00000117322	ENSG00000117322
ILMN_2369603	ENSG00000214575	ENSG00000214575	ENSG00000214575
ILMN_2369580	ENSG00000103148	ENSG00000103148	ENSG00000103148
ILMN_2369571	ENSG00000188687	ENSG00000188687	ENSG00000188687
ILMN_2369286	ENSG00000143156		ENSG00000143156
ILMN_2369221	ENSG00000164136	ENSG00000164136	ENSG00000164136
ILMN_2369179	ENSG00000046889		ENSG00000046889
ILMN_2369144	ENSG00000128284	ENSG00000128284	ENSG00000128284
ILMN_2369104	ENSG00000182400	ENSG00000182400	ENSG00000182400
ILMN_2369018	ENSG00000126860	ENSG00000126860	ENSG00000126860
ILMN_2368971	ENSG00000197170		ENSG00000197170
ILMN_2368856	ENSG00000182132	ENSG00000182132	ENSG00000182132
ILMN_2368834	ENSG00000133392	ENSG00000133392	ENSG00000133392
ILMN_2368728	ENSG00000213199		ENSG00000213199
ILMN_2368721	ENSG00000100162	ENSG00000100162	ENSG00000100162
ILMN_2368718	ENSG00000100162	ENSG00000100162	ENSG00000100162
ILMN_2368713	ENSG00000124208	ENSG00000124208
ILMN_2368617	ENSG00000181027	ENSG00000181027	ENSG00000181027
ILMN_2368597	ENSG00000116698	ENSG00000116698	ENSG00000116698
ILMN_2368585	ENSG00000100031	ENSG00000100031
ILMN_2368530	ENSG00000008517	ENSG00000008517	ENSG00000008517
ILMN_2368434	ENSG00000160967		ENSG00000160967
ILMN_2368318	ENSG00000000938	ENSG00000000938	ENSG00000000938
ILMN_2368292	ENSG00000170892	ENSG00000170892	ENSG00000170892
ILMN_2368268	ENSG00000129221	ENSG00000129221	ENSG00000129221
ILMN_2368188	ENSG00000165125	ENSG00000165125	ENSG00000165125
ILMN_2368145	ENSG00000137878	ENSG00000137878	ENSG00000137878
ILMN_2368068	ENSG00000100207	ENSG00000100207	ENSG00000100207
ILMN_2367883	ENSG00000164949	ENSG00000164949	ENSG00000164949
ILMN_2367818	ENSG00000101017	ENSG00000101017	ENSG00000101017
ILMN_2367782	ENSG00000084090	ENSG00000084090	ENSG00000084090
ILMN_2367753	ENSG00000058668	ENSG00000058668	ENSG00000058668
ILMN_2367743	ENSG00000131462	ENSG00000131462
ILMN_2367710	ENSG00000123143	ENSG00000123143	ENSG00000123143
ILMN_2367707	ENSG00000123143	ENSG00000123143	ENSG00000123143
ILMN_2367694	ENSG00000168509	ENSG00000168509	ENSG00000168509
ILMN_2367681	ENSG00000104450	ENSG00000104450	ENSG00000104450
ILMN_2367671	ENSG00000182541		ENSG00000182541
ILMN_2367638	ENSG00000110931	ENSG00000110931	ENSG00000110931
ILMN_2367530	ENSG00000137871		ENSG00000137871
ILMN_2367487	ENSG00000131969	ENSG00000131969	ENSG00000131969
ILMN_2367479	ENSG00000147364	ENSG00000147364	ENSG00000147364
ILMN_2367477	ENSG00000147364	ENSG00000147364	ENSG00000147364
ILMN_2367469	ENSG00000110619		ENSG00000110619
ILMN_2367458	ENSG00000070010	ENSG00000070010	ENSG00000070010
ILMN_2367440	ENSG00000150627	ENSG00000150627
ILMN_2367428	ENSG00000166797	ENSG00000166797	ENSG00000166797
ILMN_2367418	ENSG00000170909	ENSG00000170909	ENSG00000170909
ILMN_2367384	ENSG00000133216	ENSG00000133216	ENSG00000133216
ILMN_2367300	ENSG00000132623	ENSG00000132623
ILMN_2367290	ENSG00000188981		ENSG00000188981
ILMN_2367275	ENSG00000106635	ENSG00000106635	ENSG00000106635
ILMN_2367258	ENSG00000088826	ENSG00000088826	ENSG00000088826
ILMN_2367239	ENSG00000159200	ENSG00000159200	ENSG00000159200
ILMN_2367215	ENSG00000137509	ENSG00000137509	ENSG00000137509
ILMN_2367204	ENSG00000171587	ENSG00000171587	ENSG00000171587
ILMN_2367191	ENSG00000125818	ENSG00000125818	ENSG00000125818
ILMN_2367186	ENSG00000165195	ENSG00000165195	ENSG00000165195
ILMN_2367165	ENSG00000114626	ENSG00000114626	ENSG00000114626
ILMN_2367157	ENSG00000166664		ENSG00000166664
ILMN_2367141	ENSG00000081059	ENSG00000081059	ENSG00000081059
ILMN_2367126	ENSG00000158578	ENSG00000158578	ENSG00000158578
ILMN_2367113	ENSG00000138794	ENSG00000138794	ENSG00000138794
ILMN_2367070	ENSG00000123130	ENSG00000123130	ENSG00000123130
ILMN_2367063	ENSG00000196511	ENSG00000196511	ENSG00000196511
ILMN_2367020	ENSG00000132432	ENSG00000132432	ENSG00000132432
ILMN_2367010	ENSG00000112414	ENSG00000112414	ENSG00000112414
ILMN_2366998	ENSG00000168802	ENSG00000168802	ENSG00000168802
ILMN_2366972	ENSG00000170917	ENSG00000170917	ENSG00000170917
ILMN_2366967	ENSG00000184937	ENSG00000184937	ENSG00000184937
ILMN_2366915	ENSG00000136531	ENSG00000136531	ENSG00000136531
ILMN_2366864	ENSG00000173801	ENSG00000173801	ENSG00000173801
ILMN_2366790	ENSG00000141141	ENSG00000141141	ENSG00000141141
ILMN_2366785	ENSG00000141141	ENSG00000141141	ENSG00000141141
ILMN_2366719	ENSG00000088833	ENSG00000088833	ENSG00000088833
ILMN_2366714	ENSG00000184076	ENSG00000184076	ENSG00000184076
ILMN_2366710	ENSG00000184076	ENSG00000184076	ENSG00000184076
ILMN_2366703	ENSG00000104205	ENSG00000104205
ILMN_2366654	ENSG00000116833	ENSG00000116833	ENSG00000116833
ILMN_2366634	ENSG00000067225	ENSG00000067225	ENSG00000067225
ILMN_2366587	ENSG00000163806	ENSG00000163806	ENSG00000163806
ILMN_2366490	ENSG00000120963		ENSG00000120963
ILMN_2366473	ENSG00000069431		ENSG00000069431
ILMN_2366463	ENSG00000115414		ENSG00000115414
ILMN_2366445	ENSG00000167767	ENSG00000167767	ENSG00000167767
ILMN_2366388	ENSG00000117450	ENSG00000117450	ENSG00000117450
ILMN_2366330	ENSG00000149781	ENSG00000149781	ENSG00000149781
ILMN_2366246	ENSG00000101310		ENSG00000101310
ILMN_2366212	ENSG00000007312	ENSG00000007312	ENSG00000007312
ILMN_2366205	ENSG00000067191		ENSG00000067191
ILMN_2366192	ENSG00000104760	ENSG00000104760	ENSG00000104760
ILMN_2366177	ENSG00000163913	ENSG00000163913	ENSG00000163913
ILMN_2366041	ENSG00000135916	ENSG00000135916	ENSG00000135916
ILMN_2365881	ENSG00000085978	ENSG00000085978	ENSG00000085978
ILMN_2365711	ENSG00000168385	ENSG00000168385	ENSG00000168385
ILMN_2365686	ENSG00000159063		ENSG00000159063
ILMN_2365667	ENSG00000174038	ENSG00000174038	ENSG00000174038
ILMN_2365644	ENSG00000105426	ENSG00000105426	ENSG00000105426
ILMN_2365595	ENSG00000100938	ENSG00000100938	ENSG00000100938
ILMN_2365569	ENSG00000003147		ENSG00000003147
ILMN_2365549	ENSG00000156983	ENSG00000156983	ENSG00000156983
ILMN_2365544	ENSG00000145912	ENSG00000145912
ILMN_2365528	ENSG00000131351	ENSG00000131351	ENSG00000131351
ILMN_2365484	ENSG00000028528	ENSG00000028528	ENSG00000028528
ILMN_2365479	ENSG00000028528	ENSG00000028528	ENSG00000028528
ILMN_2365465	ENSG00000100219	ENSG00000100219	ENSG00000100219
ILMN_2365410	ENSG00000180098	ENSG00000180098	ENSG00000180098
ILMN_2365383	ENSG00000108515	ENSG00000108515	ENSG00000108515
ILMN_2365307	ENSG00000103855	ENSG00000103855	ENSG00000103855
ILMN_2365248	ENSG00000122986		ENSG00000122986
ILMN_2365223	ENSG00000114670	ENSG00000114670	ENSG00000114670
ILMN_2365196	ENSG00000114209		ENSG00000114209
ILMN_2365176	ENSG00000118514	ENSG00000118514
ILMN_2365111	ENSG00000104814		ENSG00000104814
ILMN_2365091	ENSG00000186431	ENSG00000186431	ENSG00000186431
ILMN_2365023	ENSG00000164972		ENSG00000164972
ILMN_2364928	ENSG00000125967	ENSG00000125967	ENSG00000125967
ILMN_2364901	ENSG00000186765	ENSG00000186765	ENSG00000186765
ILMN_2364864	ENSG00000198125	ENSG00000198125	ENSG00000198125
ILMN_2364852	ENSG00000112763	ENSG00000112763	ENSG00000112763
ILMN_2364828	ENSG00000147162	ENSG00000147162	ENSG00000147162
ILMN_2364819	ENSG00000136014	ENSG00000136014	ENSG00000136014
ILMN_2364768	ENSG00000065534	ENSG00000065534	ENSG00000065534
ILMN_2364700	ENSG00000143420	ENSG00000143420
ILMN_2364674	ENSG00000149743	ENSG00000149743	ENSG00000149743
ILMN_2364600	ENSG00000128655		ENSG00000128655
ILMN_2364574	ENSG00000107643		ENSG00000107643
ILMN_2364535	ENSG00000169371	ENSG00000169371	ENSG00000169371
ILMN_2364529	ENSG00000106462	ENSG00000106462	ENSG00000106462
ILMN_2364521	ENSG00000167601	ENSG00000167601	ENSG00000167601
ILMN_2364384	ENSG00000132170	ENSG00000132170	ENSG00000132170
ILMN_2364376	ENSG00000166333	ENSG00000166333	ENSG00000166333
ILMN_2364369	ENSG00000132958	ENSG00000132958
ILMN_2364357	ENSG00000175634	ENSG00000175634	ENSG00000175634
ILMN_2364305	ENSG00000066926	ENSG00000066926	ENSG00000066926
ILMN_2364272	ENSG00000139793	ENSG00000139793	ENSG00000139793
ILMN_2364174	ENSG00000113712	ENSG00000113712
ILMN_2364131	ENSG00000124120	ENSG00000124120	ENSG00000124120
ILMN_2364088	ENSG00000046647	ENSG00000046647	ENSG00000046647
ILMN_2364072	ENSG00000186510	ENSG00000186510
ILMN_2364062	ENSG00000183684	ENSG00000183684	ENSG00000183684
ILMN_2364022	ENSG00000141526	ENSG00000141526	ENSG00000141526
ILMN_2363988	ENSG00000111305	ENSG00000111305	ENSG00000111305
ILMN_2363966	ENSG00000110786	ENSG00000110786	ENSG00000110786
ILMN_2363880	ENSG00000132746	ENSG00000132746	ENSG00000132746
ILMN_2363843	ENSG00000143390	ENSG00000143390	ENSG00000143390
ILMN_2363805	ENSG00000015153	ENSG00000015153	ENSG00000015153
ILMN_2363744	ENSG00000112530	ENSG00000112530	ENSG00000112530
ILMN_2363668	ENSG00000167645	ENSG00000167645	ENSG00000167645
ILMN_2363658	ENSG00000130508	ENSG00000130508	ENSG00000130508
ILMN_2363634	ENSG00000147576	ENSG00000147576	ENSG00000147576
ILMN_2363621	ENSG00000101773	ENSG00000101773	ENSG00000101773
ILMN_2363591	ENSG00000137575	ENSG00000137575
ILMN_2363586	ENSG00000137575	ENSG00000137575	ENSG00000137575
ILMN_2363498	ENSG00000105699	ENSG00000105699	ENSG00000105699
ILMN_2363489	ENSG00000158019	ENSG00000158019	ENSG00000158019
ILMN_2363475	ENSG00000136488	ENSG00000136488
ILMN_2363450	ENSG00000196408	ENSG00000196408	ENSG00000196408
ILMN_2363439	ENSG00000163785	ENSG00000163785	ENSG00000163785
ILMN_2363426	ENSG00000125952	ENSG00000125952	ENSG00000125952
ILMN_2363392	ENSG00000125735	ENSG00000125735
ILMN_2363361	ENSG00000183605	ENSG00000183605	ENSG00000183605
ILMN_2363273	ENSG00000167380	ENSG00000167380	ENSG00000167380
ILMN_2363250	ENSG00000171791	ENSG00000171791	ENSG00000171791
ILMN_2363231	ENSG00000112305	ENSG00000112305
ILMN_2363165	ENSG00000138162	ENSG00000138162	ENSG00000138162
ILMN_2363127	ENSG00000101353	ENSG00000101353	ENSG00000101353
ILMN_2363106	ENSG00000100461	ENSG00000100461	ENSG00000100461
ILMN_2363097	ENSG00000198689	ENSG00000198689	ENSG00000198689
ILMN_2363065	ENSG00000133318	ENSG00000133318	ENSG00000133318
ILMN_2363058	ENSG00000148832	ENSG00000148832	ENSG00000148832
ILMN_2363027	ENSG00000051180	ENSG00000051180
ILMN_2362982	ENSG00000054267	ENSG00000054267	ENSG00000054267
ILMN_2362974	ENSG00000165806	ENSG00000165806	ENSG00000165806
ILMN_2362911	ENSG00000176444	ENSG00000176444	ENSG00000176444
ILMN_2362902	ENSG00000136653	ENSG00000136653	ENSG00000136653
ILMN_2362858	ENSG00000085514	ENSG00000085514	ENSG00000085514
ILMN_2362847	ENSG00000186951	ENSG00000186951	ENSG00000186951
ILMN_2362809	ENSG00000187621	ENSG00000187621	ENSG00000187621
ILMN_2362681	ENSG00000172831	ENSG00000172831
ILMN_2362581	ENSG00000102531	ENSG00000102531	ENSG00000102531
ILMN_2362556	ENSG00000164532	ENSG00000164532	ENSG00000164532
ILMN_2362549	ENSG00000122952	ENSG00000122952	ENSG00000122952
ILMN_2362545	ENSG00000122952	ENSG00000122952	ENSG00000122952
ILMN_2362477	ENSG00000204616	ENSG00000204616
ILMN_2362457	ENSG00000171307	ENSG00000171307	ENSG00000171307
ILMN_2362439	ENSG00000131943	ENSG00000131943
ILMN_2362368	ENSG00000160201	ENSG00000160201
ILMN_2362346	ENSG00000111199	ENSG00000111199	ENSG00000111199
ILMN_2362341	ENSG00000198910	ENSG00000198910	ENSG00000198910
ILMN_2362293	ENSG00000145868	ENSG00000145868	ENSG00000145868
ILMN_2362245	ENSG00000126945	ENSG00000126945
ILMN_2362232	ENSG00000130844	ENSG00000130844	ENSG00000130844
ILMN_2362126	ENSG00000133612	ENSG00000133612	ENSG00000133612
ILMN_2362122	ENSG00000185009	ENSG00000185009	ENSG00000185009
ILMN_2362034	ENSG00000151746	ENSG00000151746	ENSG00000151746
ILMN_2361991	ENSG00000204610	ENSG00000204610
ILMN_2361920	ENSG00000101049	ENSG00000101049	ENSG00000101049
ILMN_2361862	ENSG00000147852	ENSG00000147852	ENSG00000147852
ILMN_2361810	ENSG00000151577	ENSG00000151577	ENSG00000151577
ILMN_2361807	ENSG00000135506	ENSG00000135506	ENSG00000135506
ILMN_2361768	ENSG00000138435	ENSG00000138435	ENSG00000138435
ILMN_2361742	ENSG00000117598	ENSG00000117598	ENSG00000117598
ILMN_2361737	ENSG00000152503	ENSG00000152503	ENSG00000152503
ILMN_2361714	ENSG00000147381	ENSG00000147381	ENSG00000147381
ILMN_2361695	ENSG00000166170	ENSG00000166170	ENSG00000166170
ILMN_2361643	ENSG00000083750		ENSG00000083750
ILMN_2361614	ENSG00000055813	ENSG00000055813	ENSG00000055813
ILMN_2361603	ENSG00000165795	ENSG00000165795	ENSG00000165795
ILMN_2361575	ENSG00000135317		ENSG00000135317
ILMN_2361570	ENSG00000135317		ENSG00000135317
ILMN_2361478	ENSG00000163110	ENSG00000163110	ENSG00000163110
ILMN_2361400	ENSG00000144452	ENSG00000144452	ENSG00000144452
ILMN_2361324	ENSG00000140153	ENSG00000140153	ENSG00000140153
ILMN_2361311	ENSG00000196247	ENSG00000196247	ENSG00000196247
ILMN_2361186	ENSG00000129292	ENSG00000129292	ENSG00000129292
ILMN_2361185	ENSG00000129292		ENSG00000129292
ILMN_2361181	ENSG00000133466	ENSG00000133466	ENSG00000133466
ILMN_2361163	ENSG00000157216	ENSG00000157216
ILMN_2361104	ENSG00000172667	ENSG00000172667	ENSG00000172667
ILMN_2361096	ENSG00000077279	ENSG00000077279	ENSG00000077279
ILMN_2360988	ENSG00000167680	ENSG00000167680	ENSG00000167680
ILMN_2360929	ENSG00000143951	ENSG00000143951	ENSG00000143951
ILMN_2360784	ENSG00000125844	ENSG00000125844	ENSG00000125844
ILMN_2360730	ENSG00000105971	ENSG00000105971	ENSG00000105971
ILMN_2360710	ENSG00000140416		ENSG00000140416
ILMN_2360705	ENSG00000123983	ENSG00000123983	ENSG00000123983
ILMN_2360448	ENSG00000143498	ENSG00000143498	ENSG00000143498
ILMN_2360415	ENSG00000171867	ENSG00000171867	ENSG00000171867
ILMN_2360401	ENSG00000106003	ENSG00000106003	ENSG00000106003
ILMN_2360362	ENSG00000004766		ENSG00000004766
ILMN_2360315	ENSG00000124104	ENSG00000124104	ENSG00000124104
ILMN_2360307	ENSG00000143502		ENSG00000143502
ILMN_2360291	ENSG00000136731	ENSG00000136731	ENSG00000136731
ILMN_2360229	ENSG00000119487	ENSG00000119487	ENSG00000119487
ILMN_2360202	ENSG00000156475	ENSG00000156475	ENSG00000156475
ILMN_2360184	ENSG00000119509		ENSG00000119509
ILMN_2360054	ENSG00000204580	ENSG00000204580
ILMN_2360047	ENSG00000185247	ENSG00000185247
ILMN_2360028	ENSG00000072736	ENSG00000072736	ENSG00000072736
ILMN_2359907	ENSG00000129226	ENSG00000129226	ENSG00000129226
ILMN_2359887	ENSG00000112640	ENSG00000112640	ENSG00000112640
ILMN_2359835	ENSG00000168878	ENSG00000168878	ENSG00000168878
ILMN_2359800	ENSG00000110077		ENSG00000110077
ILMN_2359789	ENSG00000136238	ENSG00000136238	ENSG00000136238
ILMN_2359742	ENSG00000164733	ENSG00000164733
ILMN_2359733	ENSG00000136697	ENSG00000136697	ENSG00000136697
ILMN_2359710	ENSG00000184489	ENSG00000184489	ENSG00000184489
ILMN_2359698	ENSG00000186160	ENSG00000186160
ILMN_2359627	ENSG00000153094	ENSG00000153094	ENSG00000153094
ILMN_2359601	ENSG00000148660	ENSG00000148660	ENSG00000148660
ILMN_2359500	ENSG00000020129	ENSG00000020129	ENSG00000020129
ILMN_2359456	ENSG00000125991	ENSG00000125991	ENSG00000125991
ILMN_2359453	ENSG00000125991		ENSG00000125991
ILMN_2359345	ENSG00000173848	ENSG00000173848	ENSG00000173848
ILMN_2359332	ENSG00000123080	ENSG00000123080	ENSG00000123080
ILMN_2359306	ENSG00000152611	ENSG00000152611	ENSG00000152611
ILMN_2359287	ENSG00000091409	ENSG00000091409	ENSG00000091409
ILMN_2359211	ENSG00000196961		ENSG00000196961
ILMN_2359168	ENSG00000078328		ENSG00000078328
ILMN_2359159	ENSG00000134762	ENSG00000134762	ENSG00000134762
ILMN_2359096	ENSG00000141380	ENSG00000141380	ENSG00000141380
ILMN_2359029	ENSG00000166452	ENSG00000166452	ENSG00000166452
ILMN_2359014	ENSG00000116957	ENSG00000116957	ENSG00000116957
ILMN_2358980	ENSG00000166333	ENSG00000166333	ENSG00000166333
ILMN_2358919	ENSG00000115129	ENSG00000115129	ENSG00000115129
ILMN_2358914	ENSG00000080189	ENSG00000080189	ENSG00000080189
ILMN_2358886	ENSG00000124205	ENSG00000124205	ENSG00000124205
ILMN_2358842	ENSG00000090097	ENSG00000090097	ENSG00000090097
ILMN_2358801	ENSG00000171680	ENSG00000171680	ENSG00000171680
ILMN_2358784	ENSG00000115239	ENSG00000115239	ENSG00000115239
ILMN_2358783	ENSG00000115239	ENSG00000115239	ENSG00000115239
ILMN_2358760	ENSG00000105707	ENSG00000105707	ENSG00000105707
ILMN_2358733	ENSG00000102125	ENSG00000102125	ENSG00000102125
ILMN_2358718	ENSG00000181072	ENSG00000181072	ENSG00000181072
ILMN_2358714	ENSG00000121270	ENSG00000121270	ENSG00000121270
ILMN_2358652	ENSG00000162231	ENSG00000162231	ENSG00000162231
ILMN_2358647	ENSG00000135108	ENSG00000135108	ENSG00000135108
ILMN_2358628	ENSG00000156110	ENSG00000156110	ENSG00000156110
ILMN_2358626	ENSG00000156110	ENSG00000156110	ENSG00000156110
ILMN_2358560	ENSG00000146426	ENSG00000146426	ENSG00000146426
ILMN_2358541	ENSG00000153250	ENSG00000153250	ENSG00000153250
ILMN_2358540	ENSG00000153250	ENSG00000153250	ENSG00000153250
ILMN_2358474	ENSG00000160183	ENSG00000160183	ENSG00000160183
ILMN_2358457	ENSG00000128272	ENSG00000128272
ILMN_2358436	ENSG00000160882	ENSG00000160882	ENSG00000160882
ILMN_2358382	ENSG00000165861	ENSG00000165861	ENSG00000165861
ILMN_2358278	ENSG00000111011	ENSG00000111011	ENSG00000111011
ILMN_2358277	ENSG00000111011	ENSG00000111011	ENSG00000111011
ILMN_2358272	ENSG00000173805	ENSG00000173805	ENSG00000173805
ILMN_2358265	ENSG00000057593	ENSG00000057593	ENSG00000057593
ILMN_2358202	ENSG00000087087	ENSG00000087087	ENSG00000087087
ILMN_2358134	ENSG00000138316	ENSG00000138316	ENSG00000138316
ILMN_2358074	ENSG00000002822	ENSG00000002822	ENSG00000002822
ILMN_2358069	ENSG00000002822	ENSG00000002822	ENSG00000002822
ILMN_2358041	ENSG00000104320	ENSG00000104320	ENSG00000104320
ILMN_2357944	ENSG00000151704	ENSG00000151704	ENSG00000151704
ILMN_2357855	ENSG00000148053	ENSG00000148053	ENSG00000148053
ILMN_2357809	ENSG00000145907	ENSG00000145907
ILMN_2357781	ENSG00000125945	ENSG00000125945	ENSG00000125945
ILMN_2357777	ENSG00000167257		ENSG00000167257
ILMN_2357730	ENSG00000156345	ENSG00000156345	ENSG00000156345
ILMN_2357701	ENSG00000128573	ENSG00000128573	ENSG00000128573
ILMN_2357682	ENSG00000082258	ENSG00000082258	ENSG00000082258
ILMN_2357577	ENSG00000132356	ENSG00000132356	ENSG00000132356
ILMN_2357542	ENSG00000146469		ENSG00000146469
ILMN_2357471	ENSG00000137812		ENSG00000137812
ILMN_2357438	ENSG00000087586	ENSG00000087586	ENSG00000087586
ILMN_2357419	ENSG00000187116	ENSG00000187116	ENSG00000187116
ILMN_2357386	ENSG00000106692	ENSG00000106692
ILMN_2357361	ENSG00000151500		ENSG00000151500
ILMN_2357334	ENSG00000178772	ENSG00000178772	ENSG00000178772
ILMN_2357272	ENSG00000029363	ENSG00000029363	ENSG00000029363
ILMN_2357260	ENSG00000160917	ENSG00000160917	ENSG00000160917
ILMN_2357193	ENSG00000118197	ENSG00000118197	ENSG00000118197
ILMN_2357155	ENSG00000115705		ENSG00000115705
ILMN_2357134	ENSG00000176170	ENSG00000176170	ENSG00000176170
ILMN_2357086	ENSG00000166342	ENSG00000166342	ENSG00000166342
ILMN_2357062	ENSG00000196083		ENSG00000196083
ILMN_2357031	ENSG00000109576	ENSG00000109576	ENSG00000109576
ILMN_2357015	ENSG00000198055	ENSG00000198055
ILMN_2356991	ENSG00000196776	ENSG00000196776	ENSG00000196776
ILMN_2356955	ENSG00000118495	ENSG00000118495	ENSG00000118495
ILMN_2356909	ENSG00000106330	ENSG00000106330	ENSG00000106330
ILMN_2356895	ENSG00000198015	ENSG00000198015	ENSG00000198015
ILMN_2356890	ENSG00000198015	ENSG00000198015	ENSG00000198015
ILMN_2356838	ENSG00000134255	ENSG00000134255	ENSG00000134255
ILMN_2356786	ENSG00000087274	ENSG00000087274	ENSG00000087274
ILMN_2356745	ENSG00000011114	ENSG00000011114
ILMN_2356694	ENSG00000048707	ENSG00000048707	ENSG00000048707
ILMN_2356672	ENSG00000115211	ENSG00000115211	ENSG00000115211
ILMN_2356654	ENSG00000116977	ENSG00000116977	ENSG00000116977
ILMN_2356632	ENSG00000071051	ENSG00000071051	ENSG00000071051
ILMN_2356599	ENSG00000204544	ENSG00000204544
ILMN_2356578	ENSG00000180176	ENSG00000180176	ENSG00000180176
ILMN_2356441	ENSG00000130433	ENSG00000130433	ENSG00000130433
ILMN_2356378	ENSG00000101448	ENSG00000101448
ILMN_2356273	ENSG00000170324	ENSG00000170324
ILMN_2356111	ENSG00000114544	ENSG00000114544	ENSG00000114544
ILMN_2356068	ENSG00000065883	ENSG00000065883	ENSG00000065883
ILMN_2356031	ENSG00000137522	ENSG00000137522	ENSG00000137522
ILMN_2355971	ENSG00000072506	ENSG00000072506	ENSG00000072506
ILMN_2355953	ENSG00000186818	ENSG00000186818	ENSG00000186818
ILMN_2355831	ENSG00000115641	ENSG00000115641	ENSG00000115641
ILMN_2355786	ENSG00000168903	ENSG00000168903	ENSG00000168903
ILMN_2355776	ENSG00000139436		ENSG00000139436
ILMN_2355738	ENSG00000149503	ENSG00000149503	ENSG00000149503
ILMN_2355586	ENSG00000088812		ENSG00000088812
ILMN_2355559	ENSG00000197746	ENSG00000197746	ENSG00000197746
ILMN_2355486	ENSG00000183844	ENSG00000183844	ENSG00000183844
ILMN_2355463	ENSG00000068793	ENSG00000068793	ENSG00000068793
ILMN_2355462	ENSG00000068793	ENSG00000068793	ENSG00000068793
ILMN_2355423	ENSG00000115705	ENSG00000115705	ENSG00000115705
ILMN_2355274	ENSG00000007402	ENSG00000007402	ENSG00000007402
ILMN_2355168	ENSG00000008394	ENSG00000008394	ENSG00000008394
ILMN_2355042	ENSG00000103351	ENSG00000103351	ENSG00000103351
ILMN_2355004	ENSG00000118418	ENSG00000118418
ILMN_2354953	ENSG00000181019	ENSG00000181019	ENSG00000181019
ILMN_2354930	ENSG00000106013	ENSG00000106013	ENSG00000106013
ILMN_2354855	ENSG00000167770	ENSG00000167770	ENSG00000167770
ILMN_2354696	ENSG00000185519		ENSG00000185519
ILMN_2354673	ENSG00000130669	ENSG00000130669	ENSG00000130669
ILMN_2354649	ENSG00000188529	ENSG00000188529
ILMN_2354617	ENSG00000105204	ENSG00000105204	ENSG00000105204
ILMN_2354547	ENSG00000104723		ENSG00000104723
ILMN_2354515	ENSG00000178057	ENSG00000178057	ENSG00000178057
ILMN_2354478	ENSG00000055163	ENSG00000055163	ENSG00000055163
ILMN_2354391	ENSG00000171570	ENSG00000171570	ENSG00000171570
ILMN_2354381	ENSG00000105854	ENSG00000105854	ENSG00000105854
ILMN_2354334	ENSG00000168488	ENSG00000168488
ILMN_2354287	ENSG00000145451	ENSG00000145451	ENSG00000145451
ILMN_2354285	ENSG00000125787	ENSG00000125787	ENSG00000125787
ILMN_2354269	ENSG00000119703	ENSG00000119703	ENSG00000119703
ILMN_2354237	ENSG00000129484	ENSG00000129484	ENSG00000129484
ILMN_2354222	ENSG00000137098		ENSG00000137098
ILMN_2354211	ENSG00000180198		ENSG00000180198
ILMN_2354140	ENSG00000173418	ENSG00000173418
ILMN_2353997	ENSG00000173598	ENSG00000173598	ENSG00000173598
ILMN_2353978	ENSG00000162390		ENSG00000162390
ILMN_2353936	ENSG00000125571	ENSG00000125571	ENSG00000125571
ILMN_2353862	ENSG00000171962	ENSG00000171962	ENSG00000171962
ILMN_2353732	ENSG00000153563	ENSG00000153563	ENSG00000153563
ILMN_2353697	ENSG00000172273	ENSG00000172273	ENSG00000172273
ILMN_2353642	ENSG00000117410	ENSG00000117410	ENSG00000117410
ILMN_2353633	ENSG00000127507	ENSG00000127507	ENSG00000127507
ILMN_2353490	ENSG00000075891	ENSG00000075891	ENSG00000075891
ILMN_2353431	ENSG00000134461	ENSG00000134461	ENSG00000134461
ILMN_2353358	ENSG00000116977	ENSG00000116977	ENSG00000116977
ILMN_2353327	ENSG00000137075	ENSG00000137075	ENSG00000137075
ILMN_2353240	ENSG00000158773	ENSG00000158773	ENSG00000158773
ILMN_2353202	ENSG00000112655	ENSG00000112655	ENSG00000112655
ILMN_2353161	ENSG00000102854	ENSG00000102854	ENSG00000102854
ILMN_2353143	ENSG00000162458	ENSG00000162458
ILMN_2353129	ENSG00000064655	ENSG00000064655	ENSG00000064655
ILMN_2353117	ENSG00000137204	ENSG00000137204	ENSG00000137204
ILMN_2353110	ENSG00000050628	ENSG00000050628	ENSG00000050628
ILMN_2353054	ENSG00000167754	ENSG00000167754	ENSG00000167754
ILMN_2353033	ENSG00000107164	ENSG00000107164	ENSG00000107164
ILMN_2353030	ENSG00000154016	ENSG00000154016
ILMN_2353027	ENSG00000154016	ENSG00000154016
ILMN_2353023	ENSG00000154016	ENSG00000154016
ILMN_2352953	ENSG00000135678	ENSG00000135678	ENSG00000135678
ILMN_2352934	ENSG00000198363	ENSG00000198363	ENSG00000198363
ILMN_2352926	ENSG00000172331	ENSG00000172331	ENSG00000172331
ILMN_2352921	ENSG00000172331	ENSG00000172331	ENSG00000172331
ILMN_2352917	ENSG00000090006	ENSG00000090006	ENSG00000090006
ILMN_2352881	ENSG00000148200	ENSG00000148200	ENSG00000148200
ILMN_2352724	ENSG00000197563	ENSG00000197563	ENSG00000197563
ILMN_2352633	ENSG00000138639	ENSG00000138639	ENSG00000138639
ILMN_2352609	ENSG00000114026		ENSG00000114026
ILMN_2352590	ENSG00000189180	ENSG00000189180	ENSG00000189180
ILMN_2352580	ENSG00000141644	ENSG00000141644	ENSG00000141644
ILMN_2352574	ENSG00000171606	ENSG00000171606
ILMN_2352563	ENSG00000080822	ENSG00000080822	ENSG00000080822
ILMN_2352401	ENSG00000112851	ENSG00000112851	ENSG00000112851
ILMN_2352380	ENSG00000142185	ENSG00000142185	ENSG00000142185
ILMN_2352326	ENSG00000068120	ENSG00000068120	ENSG00000068120
ILMN_2352303	ENSG00000101265	ENSG00000101265	ENSG00000101265
ILMN_2352295	ENSG00000170325	ENSG00000170325	ENSG00000170325
ILMN_2352293	ENSG00000170325	ENSG00000170325	ENSG00000170325
ILMN_2352245	ENSG00000169435	ENSG00000169435	ENSG00000169435
ILMN_2352216	ENSG00000182325		ENSG00000182325
ILMN_2352190	ENSG00000106665	ENSG00000106665	ENSG00000106665
ILMN_2352159	ENSG00000122507	ENSG00000122507	ENSG00000122507
ILMN_2352131	ENSG00000141736	ENSG00000141736	ENSG00000141736
ILMN_2352121	ENSG00000122643	ENSG00000122643
ILMN_2352097	ENSG00000205336	ENSG00000205336	ENSG00000205336
ILMN_2352090	ENSG00000170412	ENSG00000170412	ENSG00000170412
ILMN_2352077	ENSG00000133116	ENSG00000133116	ENSG00000133116
ILMN_2352042	ENSG00000105364		ENSG00000105364
ILMN_2352036	ENSG00000115310	ENSG00000115310	ENSG00000115310
ILMN_2352023	ENSG00000133059	ENSG00000133059	ENSG00000133059
ILMN_2352009	ENSG00000072778	ENSG00000072778	ENSG00000072778
ILMN_2351930	ENSG00000197323	ENSG00000197323	ENSG00000197323
ILMN_2351916	ENSG00000174371	ENSG00000174371	ENSG00000174371
ILMN_2351906	ENSG00000142513		ENSG00000142513
ILMN_2351795	ENSG00000168675	ENSG00000168675	ENSG00000168675
ILMN_2351638	ENSG00000102409	ENSG00000102409	ENSG00000102409
ILMN_2351611	ENSG00000135018	ENSG00000135018	ENSG00000135018
ILMN_2351548	ENSG00000158234		ENSG00000158234
ILMN_2351466	ENSG00000182667	ENSG00000182667	ENSG00000182667
ILMN_2351309	ENSG00000151923	ENSG00000151923
ILMN_2351298	ENSG00000115935	ENSG00000115935	ENSG00000115935
ILMN_2351272	ENSG00000134874	ENSG00000134874	ENSG00000134874
ILMN_2351269	ENSG00000167614	ENSG00000167614	ENSG00000167614
ILMN_2351262	ENSG00000008735	ENSG00000008735	ENSG00000008735
ILMN_2351241	ENSG00000013561	ENSG00000013561	ENSG00000013561
ILMN_2351230	ENSG00000018189	ENSG00000018189	ENSG00000018189
ILMN_2351029	ENSG00000087053	ENSG00000087053	ENSG00000087053
ILMN_2350970	ENSG00000171150	ENSG00000171150	ENSG00000171150
ILMN_2350823	ENSG00000115041	ENSG00000115041	ENSG00000115041
ILMN_2350801	ENSG00000197119	ENSG00000197119	ENSG00000197119
ILMN_2350634	ENSG00000115380		ENSG00000115380
ILMN_2350607	ENSG00000101247	ENSG00000101247	ENSG00000101247
ILMN_2350574	ENSG00000179820	ENSG00000179820	ENSG00000179820
ILMN_2350514	ENSG00000184058		ENSG00000184058
ILMN_2350421	ENSG00000105298	ENSG00000105298	ENSG00000105298
ILMN_2350357	ENSG00000213096	ENSG00000213096	ENSG00000213096
ILMN_2350315	ENSG00000126091	ENSG00000126091	ENSG00000126091
ILMN_2350301	ENSG00000121335		ENSG00000121335
ILMN_2350266	ENSG00000177051	ENSG00000177051	ENSG00000177051
ILMN_2350240	ENSG00000077809	ENSG00000077809	ENSG00000077809
ILMN_2350183	ENSG00000166444	ENSG00000166444	ENSG00000166444
ILMN_2350122	ENSG00000204977	ENSG00000204977	ENSG00000204977
ILMN_2350114	ENSG00000204977	ENSG00000204977	ENSG00000204977
ILMN_2349992	ENSG00000187953	ENSG00000187953
ILMN_2349982	ENSG00000113578	ENSG00000113578	ENSG00000113578
ILMN_2349831	ENSG00000100697	ENSG00000100697	ENSG00000100697
ILMN_2349771	ENSG00000142748		ENSG00000142748
ILMN_2349696	ENSG00000174871	ENSG00000174871	ENSG00000174871
ILMN_2349658	ENSG00000100300	ENSG00000100300	ENSG00000100300
ILMN_2349633	ENSG00000186891	ENSG00000186891	ENSG00000186891
ILMN_2349600	ENSG00000112983	ENSG00000112983	ENSG00000112983
ILMN_2349459	ENSG00000089685	ENSG00000089685	ENSG00000089685
ILMN_2349444	ENSG00000164978	ENSG00000164978	ENSG00000164978
ILMN_2349138	ENSG00000197622	ENSG00000197622	ENSG00000197622
ILMN_2349124	ENSG00000130703	ENSG00000130703	ENSG00000130703
ILMN_2349071	ENSG00000173698	ENSG00000173698	ENSG00000173698
ILMN_2349061	ENSG00000185507	ENSG00000185507	ENSG00000185507
ILMN_2349006	ENSG00000143258		ENSG00000143258
ILMN_2348975	ENSG00000132780	ENSG00000132780	ENSG00000132780
ILMN_2348905	ENSG00000163599	ENSG00000163599	ENSG00000163599
ILMN_2348808	ENSG00000104497	ENSG00000104497	ENSG00000104497
ILMN_2348788	ENSG00000026508	ENSG00000026508	ENSG00000026508
ILMN_2348512	ENSG00000070476	ENSG00000070476	ENSG00000070476
ILMN_2348503	ENSG00000084072		ENSG00000084072
ILMN_2348487	ENSG00000131355	ENSG00000131355	ENSG00000131355
ILMN_2348448	ENSG00000163486	ENSG00000163486	ENSG00000163486
ILMN_2348403	ENSG00000105053		ENSG00000105053
ILMN_2348367	ENSG00000127418	ENSG00000127418	ENSG00000127418
ILMN_2348268	ENSG00000010295	ENSG00000010295	ENSG00000010295
ILMN_2348259	ENSG00000146757	ENSG00000146757
ILMN_2348243	ENSG00000125695	ENSG00000125695	ENSG00000125695
ILMN_2348194	ENSG00000138430	ENSG00000138430	ENSG00000138430
ILMN_2348093	ENSG00000154723	ENSG00000154723
ILMN_2348090	ENSG00000162910	ENSG00000162910	ENSG00000162910
ILMN_2348050	ENSG00000197345		ENSG00000197345
ILMN_2348031	ENSG00000176256	ENSG00000176256	ENSG00000176256
ILMN_2347999	ENSG00000159110		ENSG00000159110
ILMN_2347949	ENSG00000160211	ENSG00000160211	ENSG00000160211
ILMN_2347943	ENSG00000126746	ENSG00000126746	ENSG00000126746
ILMN_2347917	ENSG00000074266	ENSG00000074266	ENSG00000074266
ILMN_2347888	ENSG00000161813	ENSG00000161813	ENSG00000161813
ILMN_2347807	ENSG00000090989	ENSG00000090989	ENSG00000090989
ILMN_2347805	ENSG00000090989	ENSG00000090989	ENSG00000090989
ILMN_2347798	ENSG00000126709	ENSG00000126709	ENSG00000126709
ILMN_2347789	ENSG00000123843	ENSG00000123843	ENSG00000123843
ILMN_2347693	ENSG00000124151	ENSG00000124151	ENSG00000124151
ILMN_2347622	ENSG00000147573	ENSG00000147573	ENSG00000147573
ILMN_2347592	ENSG00000197696	ENSG00000197696	ENSG00000197696
ILMN_2347541	ENSG00000100503	ENSG00000100503	ENSG00000100503
ILMN_2347534	ENSG00000131059		ENSG00000131059
ILMN_2347424	ENSG00000143797	ENSG00000143797	ENSG00000143797
ILMN_2347349	ENSG00000100814	ENSG00000100814
ILMN_2347323	ENSG00000168724	ENSG00000168724	ENSG00000168724
ILMN_2347314	ENSG00000143437	ENSG00000143437	ENSG00000143437
ILMN_2347298	ENSG00000184205	ENSG00000184205	ENSG00000184205
ILMN_2347249	ENSG00000101282	ENSG00000101282	ENSG00000101282
ILMN_2347234	ENSG00000126457	ENSG00000126457
ILMN_2347193	ENSG00000073605	ENSG00000073605	ENSG00000073605
ILMN_2347145	ENSG00000011465	ENSG00000011465	ENSG00000011465
ILMN_2347097	ENSG00000174562	ENSG00000174562	ENSG00000174562
ILMN_2347068	ENSG00000099875	ENSG00000099875	ENSG00000099875
ILMN_2346997	ENSG00000112210	ENSG00000112210	ENSG00000112210
ILMN_2346987	ENSG00000198670	ENSG00000198670
ILMN_2346856	ENSG00000152904	ENSG00000152904	ENSG00000152904
ILMN_2346841	ENSG00000176160	ENSG00000176160	ENSG00000176160
ILMN_2346836	ENSG00000176160	ENSG00000176160	ENSG00000176160
ILMN_2346831	ENSG00000168282	ENSG00000168282	ENSG00000168282
ILMN_2346769	ENSG00000160767	ENSG00000160767	ENSG00000160767
ILMN_2346727	ENSG00000129422	ENSG00000129422	ENSG00000129422
ILMN_2346649	ENSG00000142528	ENSG00000142528	ENSG00000142528
ILMN_2346573	ENSG00000131467	ENSG00000131467	ENSG00000131467
ILMN_2346562	ENSG00000198039	ENSG00000198039
ILMN_2346479	ENSG00000103942	ENSG00000103942	ENSG00000103942
ILMN_2346460	ENSG00000128915	ENSG00000128915	ENSG00000128915
ILMN_2346451	ENSG00000133627	ENSG00000133627	ENSG00000133627
ILMN_2346339	ENSG00000110195		ENSG00000110195
ILMN_2346316	ENSG00000204179	ENSG00000204179
ILMN_2346137	ENSG00000130544	ENSG00000130544
ILMN_2345908	ENSG00000013573	ENSG00000013573
ILMN_2345898	ENSG00000155926	ENSG00000155926	ENSG00000155926
ILMN_2345872	ENSG00000129103	ENSG00000129103
ILMN_2345837	ENSG00000122705	ENSG00000122705	ENSG00000122705
ILMN_2345758	ENSG00000176601	ENSG00000176601	ENSG00000176601
ILMN_2345749	ENSG00000107831	ENSG00000107831	ENSG00000107831
ILMN_2345739	ENSG00000110888	ENSG00000110888	ENSG00000110888
ILMN_2345564	ENSG00000104055	ENSG00000104055	ENSG00000104055
ILMN_2345512	ENSG00000154845	ENSG00000154845	ENSG00000154845
ILMN_2345353	ENSG00000204482	ENSG00000204482
ILMN_2345319	ENSG00000138078	ENSG00000138078	ENSG00000138078
ILMN_2345292	ENSG00000221857		ENSG00000221857
ILMN_2345142	ENSG00000196562	ENSG00000196562	ENSG00000196562
ILMN_2345119	ENSG00000146938	ENSG00000146938	ENSG00000146938
ILMN_2345016	ENSG00000148334		ENSG00000148334
ILMN_2345015	ENSG00000148334	ENSG00000148334	ENSG00000148334
ILMN_2344988	ENSG00000005483	ENSG00000005483	ENSG00000005483
ILMN_2344971	ENSG00000111206	ENSG00000111206	ENSG00000111206
ILMN_2344956	ENSG00000143727	ENSG00000143727	ENSG00000143727
ILMN_2344907	ENSG00000156509	ENSG00000156509	ENSG00000156509
ILMN_2344850	ENSG00000122958	ENSG00000122958	ENSG00000122958
ILMN_2344798	ENSG00000120868	ENSG00000120868	ENSG00000120868
ILMN_2344744	ENSG00000178645		ENSG00000178645
ILMN_2344662	ENSG00000149948	ENSG00000149948	ENSG00000149948
ILMN_2344650	ENSG00000139597	ENSG00000139597	ENSG00000139597
ILMN_2344455	ENSG00000145907	ENSG00000145907	ENSG00000145907
ILMN_2344373	ENSG00000013364	ENSG00000013364	ENSG00000013364
ILMN_2344298	ENSG00000157214	ENSG00000157214	ENSG00000157214
ILMN_2344283	ENSG00000007933	ENSG00000007933	ENSG00000007933
ILMN_2344221	ENSG00000183067	ENSG00000183067	ENSG00000183067
ILMN_2344216	ENSG00000111450	ENSG00000111450	ENSG00000111450
ILMN_2344204	ENSG00000205352	ENSG00000205352
ILMN_2344182	ENSG00000125247	ENSG00000125247	ENSG00000125247
ILMN_2344120	ENSG00000114547	ENSG00000114547
ILMN_2344079	ENSG00000197114	ENSG00000197114	ENSG00000197114
ILMN_2344047	ENSG00000197024	ENSG00000197024	ENSG00000197024
ILMN_2344002	ENSG00000092208	ENSG00000092208
ILMN_2343917	ENSG00000119688	ENSG00000119688	ENSG00000119688
ILMN_2343774	ENSG00000204375	ENSG00000204375
ILMN_2343757	ENSG00000186522	ENSG00000186522	ENSG00000186522
ILMN_2343677	ENSG00000134532	ENSG00000134532	ENSG00000134532
ILMN_2343624	ENSG00000010165	ENSG00000010165	ENSG00000010165
ILMN_2343618	ENSG00000164483		ENSG00000164483
ILMN_2343563	ENSG00000141552	ENSG00000141552	ENSG00000141552
ILMN_2343361	ENSG00000163092		ENSG00000163092
ILMN_2343332	ENSG00000085231	ENSG00000085231
ILMN_2343310	ENSG00000187240	ENSG00000187240	ENSG00000187240
ILMN_2343278	ENSG00000067113	ENSG00000067113	ENSG00000067113
ILMN_2343273	ENSG00000184497	ENSG00000184497	ENSG00000184497
ILMN_2343264	ENSG00000142611	ENSG00000142611	ENSG00000142611
ILMN_2343105	ENSG00000144182	ENSG00000144182	ENSG00000144182
ILMN_2343097	ENSG00000104490	ENSG00000104490	ENSG00000104490
ILMN_2343048	ENSG00000150967	ENSG00000150967	ENSG00000150967
ILMN_2343047	ENSG00000150967	ENSG00000150967	ENSG00000150967
ILMN_2343036	ENSG00000132950	ENSG00000132950	ENSG00000132950
ILMN_2343010	ENSG00000163170	ENSG00000163170	ENSG00000163170
ILMN_2342903	ENSG00000123159	ENSG00000123159	ENSG00000123159
ILMN_2342841	ENSG00000119844	ENSG00000119844	ENSG00000119844
ILMN_2342835	ENSG00000174944	ENSG00000174944	ENSG00000174944
ILMN_2342793	ENSG00000174989	ENSG00000174989	ENSG00000174989
ILMN_2342762	ENSG00000069424	ENSG00000069424	ENSG00000069424
ILMN_2342695	ENSG00000197461	ENSG00000197461	ENSG00000197461
ILMN_2342651	ENSG00000196143	ENSG00000196143
ILMN_2342638	ENSG00000161944	ENSG00000161944	ENSG00000161944
ILMN_2342630	ENSG00000072071	ENSG00000072071	ENSG00000072071
ILMN_2342579	ENSG00000168685	ENSG00000168685	ENSG00000168685
ILMN_2342559	ENSG00000196104	ENSG00000196104	ENSG00000196104
ILMN_2342554	ENSG00000144834	ENSG00000144834	ENSG00000144834
ILMN_2342541	ENSG00000006128		ENSG00000006128
ILMN_2342515	ENSG00000165060	ENSG00000165060	ENSG00000165060
ILMN_2342455	ENSG00000138777	ENSG00000138777
ILMN_2342437	ENSG00000109790		ENSG00000109790
ILMN_2342282	ENSG00000136002	ENSG00000136002	ENSG00000136002
ILMN_2342271	ENSG00000119866	ENSG00000119866	ENSG00000119866
ILMN_2342250	ENSG00000198205	ENSG00000198205
ILMN_2342240	ENSG00000168282	ENSG00000168282	ENSG00000168282
ILMN_2342174	ENSG00000112290	ENSG00000112290	ENSG00000112290
ILMN_2342121	ENSG00000185627	ENSG00000185627	ENSG00000185627
ILMN_2342084	ENSG00000075790	ENSG00000075790	ENSG00000075790
ILMN_2342068	ENSG00000082805	ENSG00000082805	ENSG00000082805
ILMN_2342066	ENSG00000176845	ENSG00000176845	ENSG00000176845
ILMN_2342033	ENSG00000158769	ENSG00000158769	ENSG00000158769
ILMN_2341815	ENSG00000114354	ENSG00000114354	ENSG00000114354
ILMN_2341793	ENSG00000135624	ENSG00000135624	ENSG00000135624
ILMN_2341724	ENSG00000164512	ENSG00000164512	ENSG00000164512
ILMN_2341690	ENSG00000170291		ENSG00000170291
ILMN_2341661	ENSG00000175832	ENSG00000175832	ENSG00000175832
ILMN_2341645	ENSG00000096746	ENSG00000096746	ENSG00000096746
ILMN_2341626	ENSG00000165406	ENSG00000165406	ENSG00000165406
ILMN_2341611	ENSG00000163814	ENSG00000163814	ENSG00000163814
ILMN_2341595	ENSG00000049130	ENSG00000049130	ENSG00000049130
ILMN_2341548	ENSG00000167306	ENSG00000167306	ENSG00000167306
ILMN_2341524	ENSG00000110900	ENSG00000110900	ENSG00000110900
ILMN_2341487	ENSG00000149179	ENSG00000149179	ENSG00000149179
ILMN_2341467	ENSG00000175193	ENSG00000175193	ENSG00000175193
ILMN_2341382	ENSG00000131503	ENSG00000131503	ENSG00000131503
ILMN_2341363	ENSG00000152234	ENSG00000152234	ENSG00000152234
ILMN_2341343	ENSG00000144891	ENSG00000144891	ENSG00000144891
ILMN_2341254	ENSG00000133121	ENSG00000133121	ENSG00000133121
ILMN_2341229	ENSG00000174059	ENSG00000174059	ENSG00000174059
ILMN_2341132	ENSG00000118194		ENSG00000118194
ILMN_2341067	ENSG00000146938	ENSG00000146938	ENSG00000146938
ILMN_2340974	ENSG00000185046	ENSG00000185046	ENSG00000185046
ILMN_2340935	ENSG00000185222	ENSG00000185222	ENSG00000185222
ILMN_2340919	ENSG00000106070	ENSG00000106070	ENSG00000106070
ILMN_2340908	ENSG00000047634	ENSG00000047634	ENSG00000047634
ILMN_2340886	ENSG00000115155	ENSG00000115155	ENSG00000115155
ILMN_2340877	ENSG00000133895	ENSG00000133895	ENSG00000133895
ILMN_2340815	ENSG00000141837		ENSG00000141837
ILMN_2340721	ENSG00000172663	ENSG00000172663	ENSG00000172663
ILMN_2340643	ENSG00000188487	ENSG00000188487	ENSG00000188487
ILMN_2340599	ENSG00000070886	ENSG00000070886	ENSG00000070886
ILMN_2340565	ENSG00000017260	ENSG00000017260	ENSG00000017260
ILMN_2340439	ENSG00000020256	ENSG00000020256	ENSG00000020256
ILMN_2340347	ENSG00000173599	ENSG00000173599	ENSG00000173599
ILMN_2340259	ENSG00000184588	ENSG00000184588	ENSG00000184588
ILMN_2340217	ENSG00000081237		ENSG00000081237
ILMN_2340202	ENSG00000130940	ENSG00000130940	ENSG00000130940
ILMN_2340131	ENSG00000109339	ENSG00000109339
ILMN_2340065	ENSG00000198258		ENSG00000198258
ILMN_2340052	ENSG00000196498	ENSG00000196498	ENSG00000196498
ILMN_2339955	ENSG00000153234	ENSG00000153234	ENSG00000153234
ILMN_2339863	ENSG00000160948		ENSG00000160948
ILMN_2339835	ENSG00000095303	ENSG00000095303	ENSG00000095303
ILMN_2339825	ENSG00000136758	ENSG00000136758	ENSG00000136758
ILMN_2339796	ENSG00000130177	ENSG00000130177	ENSG00000130177
ILMN_2339779	ENSG00000131100	ENSG00000131100	ENSG00000131100
ILMN_2339748	ENSG00000082996	ENSG00000082996	ENSG00000082996
ILMN_2339705	ENSG00000159479	ENSG00000159479	ENSG00000159479
ILMN_2339691	ENSG00000162298	ENSG00000162298	ENSG00000162298
ILMN_2339655	ENSG00000166484	ENSG00000166484	ENSG00000166484
ILMN_2339627	ENSG00000105669		ENSG00000105669
ILMN_2339410	ENSG00000159640		ENSG00000159640
ILMN_2339377	ENSG00000079805	ENSG00000079805	ENSG00000079805
ILMN_2339294	ENSG00000105609	ENSG00000105609	ENSG00000105609
ILMN_2339284	ENSG00000173575	ENSG00000173575	ENSG00000173575
ILMN_2339266	ENSG00000196569	ENSG00000196569	ENSG00000196569
ILMN_2339202	ENSG00000126777	ENSG00000126777	ENSG00000126777
ILMN_2339192	ENSG00000146151	ENSG00000146151	ENSG00000146151
ILMN_2339028	ENSG00000008710	ENSG00000008710	ENSG00000008710
ILMN_2339006	ENSG00000102763	ENSG00000102763	ENSG00000102763
ILMN_2338997	ENSG00000184007	ENSG00000184007	ENSG00000184007
ILMN_2338963	ENSG00000112759	ENSG00000112759	ENSG00000112759
ILMN_2338921	ENSG00000168538	ENSG00000168538	ENSG00000168538
ILMN_2338849	ENSG00000101197	ENSG00000101197	ENSG00000101197
ILMN_2338809	ENSG00000055118	ENSG00000055118	ENSG00000055118
ILMN_2338733	ENSG00000167311	ENSG00000167311	ENSG00000167311
ILMN_2338722	ENSG00000021645	ENSG00000021645	ENSG00000021645
ILMN_2338593	ENSG00000197296	ENSG00000197296	ENSG00000197296
ILMN_2338480	ENSG00000126858	ENSG00000126858	ENSG00000126858
ILMN_2338452	ENSG00000197249	ENSG00000197249	ENSG00000197249
ILMN_2338447	ENSG00000032219	ENSG00000032219	ENSG00000032219
ILMN_2338348	ENSG00000160185	ENSG00000160185	ENSG00000160185
ILMN_2338323	ENSG00000101224	ENSG00000101224	ENSG00000101224
ILMN_2338268	ENSG00000106077	ENSG00000106077	ENSG00000106077
ILMN_2338197	ENSG00000140471	ENSG00000140471	ENSG00000140471
ILMN_2338116	ENSG00000082512	ENSG00000082512	ENSG00000082512
ILMN_2338038	ENSG00000162433	ENSG00000162433	ENSG00000162433
ILMN_2337974	ENSG00000171033	ENSG00000171033	ENSG00000171033
ILMN_2337955	ENSG00000100319	ENSG00000100319	ENSG00000100319
ILMN_2337941	ENSG00000198612	ENSG00000198612	ENSG00000198612
ILMN_2337931	ENSG00000160683	ENSG00000160683	ENSG00000160683
ILMN_2337928	ENSG00000160683	ENSG00000160683	ENSG00000160683
ILMN_2337923	ENSG00000111907	ENSG00000111907	ENSG00000111907
ILMN_2337880	ENSG00000158458	ENSG00000158458	ENSG00000158458
ILMN_2337856	ENSG00000171385	ENSG00000171385	ENSG00000171385
ILMN_2337835	ENSG00000147118	ENSG00000147118	ENSG00000147118
ILMN_2337789	ENSG00000099785	ENSG00000099785	ENSG00000099785
ILMN_2337740	ENSG00000130338	ENSG00000130338	ENSG00000130338
ILMN_2337655	ENSG00000140105	ENSG00000140105	ENSG00000140105
ILMN_2337618	ENSG00000158301	ENSG00000158301	ENSG00000158301
ILMN_2337551	ENSG00000110422	ENSG00000110422	ENSG00000110422
ILMN_2337492	ENSG00000173653	ENSG00000173653	ENSG00000173653
ILMN_2337386	ENSG00000173585	ENSG00000173585	ENSG00000173585
ILMN_2337336	ENSG00000130202	ENSG00000130202	ENSG00000130202
ILMN_2337263	ENSG00000135549	ENSG00000135549	ENSG00000135549
ILMN_2337241	ENSG00000134419	ENSG00000134419
ILMN_2337058	ENSG00000102312	ENSG00000102312	ENSG00000102312
ILMN_2336982	ENSG00000156642	ENSG00000156642	ENSG00000156642
ILMN_2336970	ENSG00000132781	ENSG00000132781	ENSG00000132781
ILMN_2336803	ENSG00000156313		ENSG00000156313
ILMN_2336781	ENSG00000112096	ENSG00000112096	ENSG00000112096
ILMN_2336728	ENSG00000082458	ENSG00000082458	ENSG00000082458
ILMN_2336656	ENSG00000177359	ENSG00000177359	ENSG00000177359
ILMN_2336647	ENSG00000112992	ENSG00000112992	ENSG00000112992
ILMN_2336609	ENSG00000137501	ENSG00000137501	ENSG00000137501
ILMN_2336595	ENSG00000131069	ENSG00000131069	ENSG00000131069
ILMN_2336585	ENSG00000126890		ENSG00000126890
ILMN_2336393	ENSG00000205571	ENSG00000205571
ILMN_2336335	ENSG00000165406	ENSG00000165406	ENSG00000165406
ILMN_2336306	ENSG00000099715	ENSG00000099715	ENSG00000099715
ILMN_2336280	ENSG00000112531		ENSG00000112531
ILMN_2336220	ENSG00000164307	ENSG00000164307	ENSG00000164307
ILMN_2336186	ENSG00000205629	ENSG00000205629	ENSG00000205629
ILMN_2336146	ENSG00000075340		ENSG00000075340
ILMN_2336109	ENSG00000100395	ENSG00000100395	ENSG00000100395
ILMN_2336037	ENSG00000072134	ENSG00000072134	ENSG00000072134
ILMN_2335893	ENSG00000166225	ENSG00000166225	ENSG00000166225
ILMN_2335813	ENSG00000131979		ENSG00000131979
ILMN_2335754	ENSG00000158488	ENSG00000158488	ENSG00000158488
ILMN_2335718	ENSG00000197451	ENSG00000197451	ENSG00000197451
ILMN_2335704	ENSG00000100365	ENSG00000100365	ENSG00000100365
ILMN_2335669	ENSG00000100722	ENSG00000100722	ENSG00000100722
ILMN_2335583	ENSG00000167751	ENSG00000167751	ENSG00000167751
ILMN_2335557	ENSG00000123243		ENSG00000123243
ILMN_2335398	ENSG00000069998	ENSG00000069998	ENSG00000069998
ILMN_2335319	ENSG00000171126	ENSG00000171126	ENSG00000171126
ILMN_2335304	ENSG00000118965	ENSG00000118965	ENSG00000118965
ILMN_2335302	ENSG00000103222	ENSG00000103222	ENSG00000103222
ILMN_2335264	ENSG00000197580	ENSG00000197580	ENSG00000197580
ILMN_2335198	ENSG00000084676	ENSG00000084676	ENSG00000084676
ILMN_2335109	ENSG00000131263	ENSG00000131263	ENSG00000131263
ILMN_2335072	ENSG00000103168	ENSG00000103168	ENSG00000103168
ILMN_2334989	ENSG00000163468		ENSG00000163468
ILMN_2334765	ENSG00000102401	ENSG00000102401	ENSG00000102401
ILMN_2334760	ENSG00000102401	ENSG00000102401	ENSG00000102401
ILMN_2334693	ENSG00000141562	ENSG00000141562	ENSG00000141562
[truncated: 23,669 more rows]

## Sheet: Figure 5
500 Most Variable Genes
ENSG00000110484
ENSG00000124935
ENSG00000153002
ENSG00000160182
ENSG00000159763
ENSG00000012223
ENSG00000163993
ENSG00000106541
ENSG00000171428
ENSG00000196735
ENSG00000170323
ENSG00000164128
ENSG00000178372
ENSG00000124939
ENSG00000160180
ENSG00000100867
ENSG00000175356
ENSG00000129514
ENSG00000134827
ENSG00000134258
ENSG00000156234
ENSG00000196136
ENSG00000060718
ENSG00000196091
ENSG00000186847
ENSG00000094755
ENSG00000008196
ENSG00000189058
ENSG00000171346
ENSG00000163220
ENSG00000160862
ENSG00000196611
ENSG00000145824
ENSG00000143546
ENSG00000074410
ENSG00000164434
ENSG00000138755
ENSG00000106819
ENSG00000108176
ENSG00000166426
ENSG00000137673
ENSG00000120251
ENSG00000107485
ENSG00000169245
ENSG00000132465
ENSG00000101443
ENSG00000103534
ENSG00000171345
ENSG00000118785
ENSG00000095739
ENSG00000185499
ENSG00000104267
ENSG00000134240
ENSG00000101210
ENSG00000108244
ENSG00000100362
ENSG00000115648
ENSG00000144891
ENSG00000104332
ENSG00000185479
ENSG00000069535
ENSG00000138615
ENSG00000105664
ENSG00000188488
ENSG00000115290
ENSG00000124107
ENSG00000163017
ENSG00000172724
ENSG00000047457
ENSG00000151892
ENSG00000148671
ENSG00000142973
ENSG00000100985
ENSG00000165949
ENSG00000185745
ENSG00000132746
ENSG00000187837
ENSG00000137959
ENSG00000183569
ENSG00000157601
ENSG00000118849
ENSG00000170345
ENSG00000186832
ENSG00000187608
ENSG00000104368
ENSG00000170373
ENSG00000134202
ENSG00000197249
ENSG00000128606
ENSG00000186081
ENSG00000123500
ENSG00000175265
ENSG00000105388
ENSG00000189334
ENSG00000124249
ENSG00000120875
ENSG00000141424
ENSG00000168306
ENSG00000137975
ENSG00000133048
ENSG00000205426
ENSG00000206075
ENSG00000213145
ENSG00000139219
ENSG00000130707
ENSG00000126709
ENSG00000091831
ENSG00000176907
ENSG00000138294
ENSG00000196754
ENSG00000135374
ENSG00000117472
ENSG00000105048
ENSG00000213054
ENSG00000211452
ENSG00000167757
ENSG00000108821
ENSG00000139629
ENSG00000127324
ENSG00000133321
ENSG00000113739
ENSG00000111341
ENSG00000090382
ENSG00000110347
ENSG00000175352
ENSG00000106688
ENSG00000126803
ENSG00000069702
ENSG00000161570
ENSG00000103460
ENSG00000152661
ENSG00000158164
ENSG00000109846
ENSG00000143320
ENSG00000151632
ENSG00000133110
ENSG00000013588
ENSG00000124479
ENSG00000184613
ENSG00000140443
ENSG00000112996
ENSG00000105894
ENSG00000134443
ENSG00000146476
ENSG00000160183
ENSG00000154864
ENSG00000179593
ENSG00000162545
ENSG00000171557
ENSG00000114115
ENSG00000117399
ENSG00000116299
ENSG00000096006
ENSG00000184678
ENSG00000204385
ENSG00000152049
ENSG00000123689
ENSG00000148346
ENSG00000130635
ENSG00000137965
ENSG00000176887
ENSG00000154639
ENSG00000185559
ENSG00000162482
ENSG00000119938
ENSG00000071967
ENSG00000120885
ENSG00000134215
ENSG00000041982
ENSG00000121552
ENSG00000091513
ENSG00000196616
ENSG00000196139
ENSG00000062038
ENSG00000135346
ENSG00000163751
ENSG00000159167
ENSG00000160678
ENSG00000169248
ENSG00000169442
ENSG00000165215
ENSG00000170099
ENSG00000131203
ENSG00000006074
ENSG00000156284
ENSG00000106809
ENSG00000169083
ENSG00000134028
ENSG00000204262
ENSG00000107984
ENSG00000135750
ENSG00000135218
ENSG00000129988
ENSG00000180818
ENSG00000158406
ENSG00000105852
ENSG00000164308
ENSG00000136457
ENSG00000131747
ENSG00000147642
ENSG00000175445
ENSG00000154556
ENSG00000185686
ENSG00000038427
ENSG00000139211
ENSG00000197496
ENSG00000115457
ENSG00000156011
ENSG00000078081
ENSG00000156076
ENSG00000110777
ENSG00000118523
ENSG00000011465
ENSG00000133636
ENSG00000197766
ENSG00000172061
ENSG00000176485
ENSG00000149968
ENSG00000134321
ENSG00000108932
ENSG00000182492
ENSG00000127990
ENSG00000166825
ENSG00000162366
ENSG00000068615
ENSG00000110092
ENSG00000188153
ENSG00000115468
ENSG00000109062
ENSG00000087245
ENSG00000152952
ENSG00000114405
ENSG00000186340
ENSG00000206503
ENSG00000167286
ENSG00000166165
ENSG00000172236
ENSG00000170893
ENSG00000048462
ENSG00000165659
ENSG00000108700
ENSG00000087916
ENSG00000152977
ENSG00000204261
ENSG00000188257
ENSG00000158373
ENSG00000163064
ENSG00000092621
ENSG00000053747
ENSG00000167244
ENSG00000125398
ENSG00000181458
ENSG00000149591
ENSG00000139970
ENSG00000111716
ENSG00000196878
ENSG00000150687
ENSG00000169908
ENSG00000101825
ENSG00000197409
ENSG00000106624
ENSG00000184674
ENSG00000125740
ENSG00000135111
ENSG00000090920
ENSG00000181092
ENSG00000135842
ENSG00000084628
ENSG00000163083
ENSG00000073605
ENSG00000162688
ENSG00000141736
ENSG00000171209
ENSG00000112297
ENSG00000137573
ENSG00000137563
ENSG00000106484
ENSG00000131831
ENSG00000117228
ENSG00000023445
ENSG00000121858
ENSG00000180573
ENSG00000145632
ENSG00000135480
ENSG00000164106
ENSG00000175183
ENSG00000197614
ENSG00000168274
ENSG00000139329
ENSG00000143387
ENSG00000120738
ENSG00000105825
ENSG00000078098
ENSG00000153132
ENSG00000156675
ENSG00000103490
ENSG00000170476
ENSG00000129151
ENSG00000083857
ENSG00000039068
ENSG00000112964
ENSG00000187990
ENSG00000166033
ENSG00000165140
ENSG00000119888
ENSG00000135373
ENSG00000164692
ENSG00000070731
ENSG00000211650
ENSG00000081479
ENSG00000052344
ENSG00000111907
ENSG00000109472
ENSG00000152137
ENSG00000147862
ENSG00000162692
ENSG00000196405
ENSG00000104419
ENSG00000064205
ENSG00000143196
ENSG00000157404
ENSG00000104341
ENSG00000130303
ENSG00000005249
ENSG00000168329
ENSG00000164120
ENSG00000138696
ENSG00000103257
ENSG00000152894
ENSG00000185885
ENSG00000115267
ENSG00000169583
ENSG00000170017
ENSG00000110492
ENSG00000171848
ENSG00000181019
ENSG00000185697
ENSG00000166923
ENSG00000113088
ENSG00000078596
ENSG00000116741
ENSG00000112981
ENSG00000091138
ENSG00000147027
ENSG00000133392
ENSG00000125730
ENSG00000101955
ENSG00000115380
ENSG00000131171
ENSG00000136997
ENSG00000158258
ENSG00000142875
ENSG00000119917
ENSG00000143369
ENSG00000104213
ENSG00000142173
ENSG00000173369
ENSG00000141738
ENSG00000198901
ENSG00000131620
ENSG00000173917
ENSG00000112378
ENSG00000102854
ENSG00000125144
ENSG00000056736
ENSG00000100219
ENSG00000175063
ENSG00000213047
ENSG00000116824
ENSG00000184956
ENSG00000117122
ENSG00000103528
ENSG00000148926
ENSG00000069764
ENSG00000138061
ENSG00000102837
ENSG00000141401
ENSG00000180530
ENSG00000066279
ENSG00000138829
ENSG00000115884
ENSG00000100290
ENSG00000022556
ENSG00000197903
ENSG00000109452
ENSG00000145649
ENSG00000113296
ENSG00000089127
ENSG00000181788
ENSG00000162817
ENSG00000137745
ENSG00000151790
ENSG00000116729
ENSG00000181784
ENSG00000087494
ENSG00000096060
ENSG00000152377
ENSG00000102575
ENSG00000092758
ENSG00000182326
ENSG00000111666
ENSG00000130208
ENSG00000163536
ENSG00000171564
ENSG00000206337
ENSG00000138772
ENSG00000129538
ENSG00000171208
ENSG00000084207
ENSG00000136960
ENSG00000115919
ENSG00000204287
ENSG00000117091
ENSG00000140937
ENSG00000163359
ENSG00000100526
ENSG00000108679
ENSG00000175899
ENSG00000148154
ENSG00000067057
ENSG00000102243
ENSG00000157456
ENSG00000161395
ENSG00000115641
ENSG00000166147
ENSG00000117479
ENSG00000100234
ENSG00000138646
ENSG00000173372
ENSG00000142694
ENSG00000170312
ENSG00000070081
ENSG00000143248
ENSG00000164919
ENSG00000141744
ENSG00000145287
ENSG00000164292
ENSG00000109814
ENSG00000166347
ENSG00000164825
ENSG00000183036
ENSG00000108691
ENSG00000122176
ENSG00000198682
ENSG00000066583
ENSG00000143412
ENSG00000132561
ENSG00000124491
ENSG00000123892
ENSG00000129038
ENSG00000008517
ENSG00000103196
ENSG00000137331
ENSG00000182013
ENSG00000141682
ENSG00000144476
ENSG00000125848
ENSG00000143126
ENSG00000134824
ENSG00000166833
ENSG00000138642
ENSG00000168542
ENSG00000141753
ENSG00000130508
ENSG00000151726
ENSG00000108511
ENSG00000107317
ENSG00000102393
ENSG00000122861
ENSG00000143153
ENSG00000135919
ENSG00000174469
ENSG00000176890
ENSG00000143416
ENSG00000106538
ENSG00000116133
ENSG00000172183
ENSG00000135046
ENSG00000094963
ENSG00000198740
ENSG00000150593
ENSG00000141934
ENSG00000141338
ENSG00000154277
ENSG00000100453
ENSG00000172575
ENSG00000107796
ENSG00000115963
ENSG00000132965
ENSG00000109861
ENSG00000064886
ENSG00000156096
ENSG00000115415
ENSG00000153234
ENSG00000111674
ENSG00000168461
ENSG00000178568
ENSG00000168421
ENSG00000164125
ENSG00000132329

## Sheet: Additional File 3
Affymetrix SAM Differential Gene Expression (Pairwise)	Illumina SAM Differential Gene Expression (Pairwise)	Integrated Data (Uncorrected) Differential Gene Expression (Pairwise)	Integrated Data (XPN Corrected) Differential Gene Expression (Pairwise)	Affymetrix SAM Differential Gene Expression (Non-Pairwise)	Illumina SAM Differential Gene Expression (Non-Pairwise)	Affymetrix Basline Vs Illumina 3month SAM Differential Gene Expression (Non-Pairwise)	Affymetrix 3month Vs Illumina Baseline SAM Differential Gene Expression (Non-Pairwise)	Affymetrix Basline Vs Illumina 3month (XPN Corrected) SAM Differential Gene Expression (Non-Pairwise)	Affymetrix 3month Vs Illumina Baseline (XPN Corrected) SAM Differential Gene Expression (Non-Pairwise)
ENSG00000150907-ILMN_1738816	ENSG00000138615-ILMN_1723847	ENSG00000116741-ILMN_2197365	ENSG00000065534-ILMN_2364768	ENSG00000150907-ILMN_1738816	ENSG00000138615-ILMN_1723847	ENSG00000112486-ILMN_2387696	ENSG00000112486-ILMN_2387696	ENSG00000116741-ILMN_2197365	ENSG00000116741-ILMN_2197365
ENSG00000101955-ILMN_1709486	ENSG00000113580-ILMN_2389347	ENSG00000143196-ILMN_1708107	ENSG00000138615-ILMN_1723847	ENSG00000101955-ILMN_1709486	ENSG00000113580-ILMN_2389347	ENSG00000113318-ILMN_2077130	ENSG00000135486-ILMN_1663447	ENSG00000017427-ILMN_1709613	ENSG00000143196-ILMN_1708107
ENSG00000078596-ILMN_2076602	ENSG00000065534-ILMN_2364768	ENSG00000106483-ILMN_1810172	ENSG00000116741-ILMN_2197365	ENSG00000078596-ILMN_2076602	ENSG00000065534-ILMN_2364768	ENSG00000135486-ILMN_1663447	ENSG00000091651-ILMN_2215061	ENSG00000143196-ILMN_1708107	ENSG00000017427-ILMN_1709613
ENSG00000078596-ILMN_2076600	ENSG00000116741-ILMN_2197365	ENSG00000147862-ILMN_1848552	ENSG00000143196-ILMN_1708107	ENSG00000078596-ILMN_2076600	ENSG00000116741-ILMN_2197365	ENSG00000115310-ILMN_1693598	ENSG00000118260-ILMN_2334243	ENSG00000065534-ILMN_2364768	ENSG00000120738-ILMN_1762899
ENSG00000104213-ILMN_1680339	ENSG00000143196-ILMN_1708107	ENSG00000138615-ILMN_1723847	ENSG00000106483-ILMN_1810172	ENSG00000104213-ILMN_1680339	ENSG00000143196-ILMN_1708107	ENSG00000115310-ILMN_1748983	ENSG00000136238-ILMN_1652445	ENSG00000077942-ILMN_1672536	ENSG00000065534-ILMN_2364768
ENSG00000108932-ILMN_1729691	ENSG00000106483-ILMN_1810172	ENSG00000065534-ILMN_2364768	ENSG00000147862-ILMN_1848552	ENSG00000108932-ILMN_1729691	ENSG00000106483-ILMN_1810172	ENSG00000117475-ILMN_2106658	ENSG00000113318-ILMN_2077130	ENSG00000106483-ILMN_1810172	ENSG00000077942-ILMN_1672536
ENSG00000087245-ILMN_1762106	ENSG00000148180-ILMN_1801043	ENSG00000077942-ILMN_1672536	ENSG00000077942-ILMN_1672536	ENSG00000087245-ILMN_1762106	ENSG00000148180-ILMN_1801043	ENSG00000118260-ILMN_2334243	ENSG00000150093-ILMN_1723467	ENSG00000120738-ILMN_1762899	ENSG00000106483-ILMN_1810172
ENSG00000159674-ILMN_1676099	ENSG00000077942-ILMN_1672536	ENSG00000017427-ILMN_1709613	ENSG00000065534-ILMN_1691476	ENSG00000159674-ILMN_1676099	ENSG00000077942-ILMN_1672536	ENSG00000124214-ILMN_1730363	ENSG00000117475-ILMN_2106658	ENSG00000138615-ILMN_1723847	ENSG00000147862-ILMN_1848552
ENSG00000066279-ILMN_1815184	ENSG00000118971-ILMN_2067656	ENSG00000078596-ILMN_2076600	ENSG00000017427-ILMN_1709613	ENSG00000066279-ILMN_1815184	ENSG00000118971-ILMN_2067656	ENSG00000101558-ILMN_2405190	ENSG00000075415-ILMN_1720703	ENSG00000065534-ILMN_1691476	ENSG00000105974-ILMN_2149226
ENSG00000117289-ILMN_1697448	ENSG00000127528-ILMN_1735930	ENSG00000078596-ILMN_2076602	ENSG00000147862-ILMN_1778991	ENSG00000117289-ILMN_1697448	ENSG00000127528-ILMN_1735930	ENSG00000136238-ILMN_1652445	ENSG00000112335-ILMN_1795557	ENSG00000087245-ILMN_1762106	ENSG00000065534-ILMN_1691476
ENSG00000159403-ILMN_1768753	ENSG00000105974-ILMN_2149226	ENSG00000147862-ILMN_1778991	ENSG00000150907-ILMN_1738816	ENSG00000159403-ILMN_1768753	ENSG00000105974-ILMN_2149226	ENSG00000150093-ILMN_1723467	ENSG00000101558-ILMN_1779410	ENSG00000147862-ILMN_1848552	ENSG00000138615-ILMN_1723847
ENSG00000159403-ILMN_1764109	ENSG00000125850-ILMN_1724832	ENSG00000150907-ILMN_1738816	ENSG00000103196-ILMN_1790689	ENSG00000159403-ILMN_1764109	ENSG00000125850-ILMN_1724832	ENSG00000101558-ILMN_1779410	ENSG00000101558-ILMN_2405190	ENSG00000162407-ILMN_2408683	ENSG00000145362-ILMN_1776363
ENSG00000065534-ILMN_2364768	ENSG00000137033-ILMN_1809099	ENSG00000164949-ILMN_1677092	ENSG00000066279-ILMN_1815184	ENSG00000065534-ILMN_2364768	ENSG00000137033-ILMN_1809099	ENSG00000091651-ILMN_2215061	ENSG00000138326-ILMN_2399893	ENSG00000138615-ILMN_2167758	ENSG00000162407-ILMN_2408683
ENSG00000065534-ILMN_1691476	ENSG00000154473-ILMN_2245180	ENSG00000065534-ILMN_1691476	ENSG00000078596-ILMN_2076602	ENSG00000065534-ILMN_1691476	ENSG00000154473-ILMN_2245180	ENSG00000101558-ILMN_1690822	ENSG00000101558-ILMN_1690822	ENSG00000164949-ILMN_1677092	ENSG00000120129-ILMN_1781285
ENSG00000065534-ILMN_1656672	ENSG00000147862-ILMN_1848552	ENSG00000105974-ILMN_2149226	ENSG00000078596-ILMN_2076600	ENSG00000065534-ILMN_1656672	ENSG00000147862-ILMN_1848552	ENSG00000143742-ILMN_1759883	ENSG00000115310-ILMN_1693598	ENSG00000120129-ILMN_1781285	ENSG00000147862-ILMN_1778991
ENSG00000004478-ILMN_1782045	ENSG00000120738-ILMN_1762899	ENSG00000131747-ILMN_1686097	ENSG00000011465-ILMN_1683194	ENSG00000004478-ILMN_1782045	ENSG00000120738-ILMN_1762899	ENSG00000122787-ILMN_2157277	ENSG00000135679-ILMN_2389851	ENSG00000105974-ILMN_2149226	ENSG00000087245-ILMN_1762106
ENSG00000105894-ILMN_1813753	ENSG00000131747-ILMN_1686097	ENSG00000066279-ILMN_1815184	ENSG00000131747-ILMN_1686097	ENSG00000105894-ILMN_1813753	ENSG00000131747-ILMN_1686097	ENSG00000138326-ILMN_2399893	ENSG00000115310-ILMN_1748983	ENSG00000103196-ILMN_1790689	ENSG00000164949-ILMN_1677092
ENSG00000100162-ILMN_2368718	ENSG00000143248-ILMN_1651554	ENSG00000011465-ILMN_1683194	ENSG00000087245-ILMN_1762106	ENSG00000100162-ILMN_2368718	ENSG00000143248-ILMN_1651554	ENSG00000075415-ILMN_1720703	ENSG00000125868-ILMN_1794294	ENSG00000017427-ILMN_2056087	ENSG00000135046-ILMN_2184184
ENSG00000164949-ILMN_2367883	ENSG00000065328-ILMN_2413898	ENSG00000103196-ILMN_1790689	ENSG00000135046-ILMN_2184184	ENSG00000164949-ILMN_2367883	ENSG00000065328-ILMN_2413898	ENSG00000135679-ILMN_2389851	ENSG00000124214-ILMN_1730363	ENSG00000148700-ILMN_2311278	ENSG00000017427-ILMN_2056087
ENSG00000164949-ILMN_1678968	ENSG00000101605-ILMN_1680344	ENSG00000135046-ILMN_2184184	ENSG00000164949-ILMN_1677092	ENSG00000164949-ILMN_1678968	ENSG00000101605-ILMN_1680344	ENSG00000125868-ILMN_1794294	ENSG00000103502-ILMN_1770425	ENSG00000147862-ILMN_1778991	ENSG00000147526-ILMN_1770084
ENSG00000164949-ILMN_1677092	ENSG00000017427-ILMN_1709613	ENSG00000113580-ILMN_2389347	ENSG00000161800-ILMN_2077550	ENSG00000164949-ILMN_1677092	ENSG00000017427-ILMN_1709613	ENSG00000152082-ILMN_1717184	ENSG00000150782-ILMN_1778457	ENSG00000135046-ILMN_2184184	ENSG00000138615-ILMN_2167758
ENSG00000123975-ILMN_1756326	ENSG00000116678-ILMN_2234956	ENSG00000000971-ILMN_1810910	ENSG00000011465-ILMN_2347145	ENSG00000123975-ILMN_1756326	ENSG00000116678-ILMN_2234956	ENSG00000080824-ILMN_1687546	ENSG00000100632-ILMN_1781795	ENSG00000118971-ILMN_2067656	ENSG00000148700-ILMN_2311278
ENSG00000143196-ILMN_1708107	ENSG00000128016-ILMN_1720829	ENSG00000011465-ILMN_2347145	ENSG00000113140-ILMN_1796734	ENSG00000143196-ILMN_1708107	ENSG00000128016-ILMN_1720829	ENSG00000100632-ILMN_1781795	ENSG00000152082-ILMN_1717184	ENSG00000145362-ILMN_1776363	ENSG00000118971-ILMN_2067656
ENSG00000116741-ILMN_2197365	ENSG00000124171-ILMN_1745154	ENSG00000113140-ILMN_1796734	ENSG00000105974-ILMN_2149226	ENSG00000116741-ILMN_2197365	ENSG00000124171-ILMN_1745154	ENSG00000112335-ILMN_1795557	ENSG00000132963-ILMN_2093810	ENSG00000134057-ILMN_1712803	ENSG00000004478-ILMN_1782045
ENSG00000125730-ILMN_1762260	ENSG00000145147-ILMN_1676449	ENSG00000145147-ILMN_1676449	ENSG00000138615-ILMN_2167758	ENSG00000125730-ILMN_1762260	ENSG00000145147-ILMN_1676449	ENSG00000121406-ILMN_2227495	ENSG00000113504-ILMN_1753254	ENSG00000154721-ILMN_1672350	ENSG00000154721-ILMN_1672350
ENSG00000125730-ILMN_1713182	ENSG00000154240-ILMN_2273331	ENSG00000125730-ILMN_1662523	ENSG00000104213-ILMN_1680339	ENSG00000125730-ILMN_1713182	ENSG00000154240-ILMN_2273331	ENSG00000100083-ILMN_1658175	ENSG00000144566-ILMN_1805800	ENSG00000164949-ILMN_2367883	ENSG00000164949-ILMN_2367883
ENSG00000125730-ILMN_1662523	ENSG00000088756-ILMN_1797753	ENSG00000152583-ILMN_1795251	ENSG00000134057-ILMN_1712803	ENSG00000125730-ILMN_1662523	ENSG00000088756-ILMN_1797753	ENSG00000100083-ILMN_2403851	ENSG00000122787-ILMN_2157277	ENSG00000072571-ILMN_1781942	ENSG00000161800-ILMN_2077550
ENSG00000147862-ILMN_1848552	ENSG00000151914-ILMN_1665873	ENSG00000125730-ILMN_1713182	ENSG00000152583-ILMN_1795251	ENSG00000147862-ILMN_1848552	ENSG00000151914-ILMN_1665873	ENSG00000135821-ILMN_2269977	ENSG00000136156-ILMN_2207720	ENSG00000145147-ILMN_1676449	ENSG00000142871-ILMN_2188264
ENSG00000147862-ILMN_1778991	ENSG00000164056-ILMN_2329914	ENSG00000164056-ILMN_2329914	ENSG00000123975-ILMN_1756326	ENSG00000147862-ILMN_1778991	ENSG00000164056-ILMN_2329914	ENSG00000160710-ILMN_1706963	ENSG00000068793-ILMN_2355463	ENSG00000122952-ILMN_2362549	ENSG00000134057-ILMN_1712803
ENSG00000135046-ILMN_2184184	ENSG00000125740-ILMN_1751607	ENSG00000143344-ILMN_1654398	ENSG00000125730-ILMN_1713182	ENSG00000135046-ILMN_2184184	ENSG00000125740-ILMN_1751607	ENSG00000119844-ILMN_1767722	ENSG00000121989-ILMN_1670912	ENSG00000077942-ILMN_1700541	ENSG00000103196-ILMN_1790689
ENSG00000154736-ILMN_1681886	ENSG00000065534-ILMN_1691476	ENSG00000154721-ILMN_1672350	ENSG00000118971-ILMN_2067656	ENSG00000154736-ILMN_1681886	ENSG00000065534-ILMN_1691476	ENSG00000132963-ILMN_2093810	ENSG00000149792-ILMN_1681324	ENSG00000106483-ILMN_2185728	ENSG00000122952-ILMN_2362549
ENSG00000163513-ILMN_2384241	ENSG00000143344-ILMN_1654398	ENSG00000026025-ILMN_1782538	ENSG00000000971-ILMN_1810910	ENSG00000163513-ILMN_2384241	ENSG00000143344-ILMN_1654398	ENSG00000100083-ILMN_1681668	ENSG00000163479-ILMN_1726626	ENSG00000004478-ILMN_1782045	ENSG00000164056-ILMN_2329914
ENSG00000163513-ILMN_1744862	ENSG00000026025-ILMN_2058251	ENSG00000026025-ILMN_2058251	ENSG00000026025-ILMN_1782538	ENSG00000163513-ILMN_1744862	ENSG00000026025-ILMN_2058251	ENSG00000150782-ILMN_1778457	ENSG00000113648-ILMN_1674034	ENSG00000161800-ILMN_2077550	ENSG00000145147-ILMN_1676449
ENSG00000163513-ILMN_1726245	ENSG00000140092-ILMN_1664176	ENSG00000148700-ILMN_2311278	ENSG00000164056-ILMN_2329914	ENSG00000163513-ILMN_1726245	ENSG00000140092-ILMN_1664176	ENSG00000068793-ILMN_2355463	ENSG00000130255-ILMN_1771462	ENSG00000147526-ILMN_1770084	ENSG00000077942-ILMN_1700541
ENSG00000017427-ILMN_2056087	ENSG00000135218-ILMN_1796094	ENSG00000163359-ILMN_1706643	ENSG00000131016-ILMN_2308950	ENSG00000017427-ILMN_2056087	ENSG00000135218-ILMN_1796094	ENSG00000135821-ILMN_1765208	ENSG00000100083-ILMN_1658175	ENSG00000077942-ILMN_1722713	ENSG00000077942-ILMN_1722713
ENSG00000017427-ILMN_1709613	ENSG00000134954-ILMN_2122103	ENSG00000132386-ILMN_2141482	ENSG00000120738-ILMN_1762899	ENSG00000017427-ILMN_1709613	ENSG00000134954-ILMN_2122103	ENSG00000113648-ILMN_1674034	ENSG00000100083-ILMN_1681668	ENSG00000143344-ILMN_1654398	ENSG00000113580-ILMN_2389347
ENSG00000106823-ILMN_2228938	ENSG00000106829-ILMN_2103761	ENSG00000152583-ILMN_2218208	ENSG00000106462-ILMN_1708105	ENSG00000106823-ILMN_2228938	ENSG00000106829-ILMN_2103761	ENSG00000113648-ILMN_2275437	ENSG00000100083-ILMN_2403851	ENSG00000011465-ILMN_1683194	ENSG00000159403-ILMN_1764109
ENSG00000106823-ILMN_1746763	ENSG00000137070-ILMN_1664912	ENSG00000138615-ILMN_2167758	ENSG00000026025-ILMN_2058251	ENSG00000106823-ILMN_1746763	ENSG00000137070-ILMN_1664912	ENSG00000123243-ILMN_2235707	ENSG00000113648-ILMN_2275437	ENSG00000164056-ILMN_2329914	ENSG00000163513-ILMN_1726245
ENSG00000149554-ILMN_1664630	ENSG00000000971-ILMN_1657803	ENSG00000164056-ILMN_1691860	ENSG00000113580-ILMN_2389347	ENSG00000149554-ILMN_1664630	ENSG00000000971-ILMN_1657803	ENSG00000139718-ILMN_1813573	ENSG00000059769-ILMN_1767809	ENSG00000148700-ILMN_1814526	ENSG00000101955-ILMN_1709486
ENSG00000137804-ILMN_2409298	ENSG00000019144-ILMN_1666819	ENSG00000164949-ILMN_2367883	ENSG00000152583-ILMN_2218208	ENSG00000137804-ILMN_2409298	ENSG00000019144-ILMN_1666819	ENSG00000149792-ILMN_1681324	ENSG00000135486-ILMN_1815882	ENSG00000159403-ILMN_1764109	ENSG00000072571-ILMN_1781942
ENSG00000137804-ILMN_1726720	ENSG00000147862-ILMN_1778991	ENSG00000162407-ILMN_2408683	ENSG00000145147-ILMN_1676449	ENSG00000137804-ILMN_1726720	ENSG00000147862-ILMN_1778991	ENSG00000124214-ILMN_1656136	ENSG00000115484-ILMN_1776073	ENSG00000072571-ILMN_2409220	ENSG00000000971-ILMN_1810910
ENSG00000149131-ILMN_1711272	ENSG00000138615-ILMN_2167758	ENSG00000137033-ILMN_1809099	ENSG00000011465-ILMN_1768227	ENSG00000149131-ILMN_1711272	ENSG00000138615-ILMN_2167758	ENSG00000111640-ILMN_1802252	ENSG00000011052-ILMN_2234873	ENSG00000113140-ILMN_1796734	ENSG00000143344-ILMN_1654398
ENSG00000149131-ILMN_1670305	ENSG00000143248-ILMN_2082273	ENSG00000161800-ILMN_2077550	ENSG00000137804-ILMN_2409298	ENSG00000149131-ILMN_1670305	ENSG00000143248-ILMN_2082273	ENSG00000122565-ILMN_1774086	ENSG00000068793-ILMN_1715815	ENSG00000071539-ILMN_1796589	ENSG00000148700-ILMN_1814526
ENSG00000160182-ILMN_1722489	ENSG00000114346-ILMN_1717173	ENSG00000152518-ILMN_2150258	ENSG00000162407-ILMN_2408683	ENSG00000160182-ILMN_1722489	ENSG00000114346-ILMN_1717173	ENSG00000119844-ILMN_2342841	ENSG00000109099-ILMN_1659312	ENSG00000065534-ILMN_1656672	ENSG00000118513-ILMN_1711894
ENSG00000154721-ILMN_1672350	ENSG00000157654-ILMN_1691959	ENSG00000131016-ILMN_2308950	ENSG00000164949-ILMN_2367883	ENSG00000154721-ILMN_1672350	ENSG00000157654-ILMN_1691959	ENSG00000113504-ILMN_1753254	ENSG00000080824-ILMN_1687546	ENSG00000101955-ILMN_1709486	ENSG00000011465-ILMN_1683194
ENSG00000011465-ILMN_2347145	ENSG00000125730-ILMN_1713182	ENSG00000145362-ILMN_1776363	ENSG00000137804-ILMN_1726720	ENSG00000011465-ILMN_2347145	ENSG00000125730-ILMN_1713182	ENSG00000133142-ILMN_1756093	ENSG00000135821-ILMN_2269977	ENSG00000078596-ILMN_2076602	ENSG00000151914-ILMN_1665873
ENSG00000011465-ILMN_1768227	ENSG00000000971-ILMN_1810910	ENSG00000104213-ILMN_1680339	ENSG00000138180-ILMN_1747016	ENSG00000011465-ILMN_1768227	ENSG00000000971-ILMN_1810910	ENSG00000124562-ILMN_1741997	ENSG00000143742-ILMN_1759883	ENSG00000000971-ILMN_1810910	ENSG00000164056-ILMN_1691860
ENSG00000011465-ILMN_1683194	ENSG00000162407-ILMN_2408683	ENSG00000120738-ILMN_1762899	ENSG00000132386-ILMN_2141482	ENSG00000011465-ILMN_1683194	ENSG00000162407-ILMN_2408683	ENSG00000125870-ILMN_1771620	ENSG00000004142-ILMN_1743499	ENSG00000152583-ILMN_2218208	ENSG00000003436-ILMN_1662619
ENSG00000152583-ILMN_2218208	ENSG00000003436-ILMN_1662619	ENSG00000162496-ILMN_1752478	ENSG00000164692-ILMN_1785272	ENSG00000152583-ILMN_2218208	ENSG00000003436-ILMN_1662619	ENSG00000150093-ILMN_2383934	ENSG00000104972-ILMN_2316974	ENSG00000142871-ILMN_2188264	ENSG00000078596-ILMN_2076602
ENSG00000152583-ILMN_1795251	ENSG00000099139-ILMN_1767934	ENSG00000163430-ILMN_2201678	ENSG00000072274-ILMN_1674243	ENSG00000152583-ILMN_1795251	ENSG00000099139-ILMN_1767934	ENSG00000104972-ILMN_2316974	ENSG00000070190-ILMN_2097410	ENSG00000164056-ILMN_1691860	ENSG00000163513-ILMN_2384241
ENSG00000106483-ILMN_2185728	ENSG00000161800-ILMN_2077550	ENSG00000164692-ILMN_1785272	ENSG00000154721-ILMN_1672350	ENSG00000106483-ILMN_2185728	ENSG00000161800-ILMN_2077550	ENSG00000135821-ILMN_1653496	ENSG00000124562-ILMN_1741997	ENSG00000151914-ILMN_1665873	ENSG00000128050-ILMN_1773760
ENSG00000106483-ILMN_1810172	ENSG00000123975-ILMN_1756326	ENSG00000072571-ILMN_1781942	ENSG00000134853-ILMN_1681949	ENSG00000106483-ILMN_1810172	ENSG00000123975-ILMN_1756326	ENSG00000104763-ILMN_1655509	ENSG00000119844-ILMN_1767722	ENSG00000159674-ILMN_1676099	ENSG00000164949-ILMN_1678968
ENSG00000122952-ILMN_2362549	ENSG00000142871-ILMN_2188264	ENSG00000000971-ILMN_1657803	ENSG00000163359-ILMN_1706643	ENSG00000122952-ILMN_2362549	ENSG00000142871-ILMN_2188264	ENSG00000144566-ILMN_1805800	ENSG00000136436-ILMN_1755504	ENSG00000163430-ILMN_2201678	ENSG00000065534-ILMN_1656672
ENSG00000122952-ILMN_2362545	ENSG00000005102-ILMN_2414568	ENSG00000011465-ILMN_1768227	ENSG00000107562-ILMN_1689111	ENSG00000122952-ILMN_2362545	ENSG00000005102-ILMN_2414568	ENSG00000059769-ILMN_1767809	ENSG00000059769-ILMN_1778161	ENSG00000132386-ILMN_2141482	ENSG00000003436-ILMN_1707124
ENSG00000131016-ILMN_2308950	ENSG00000131018-ILMN_1666785	ENSG00000128050-ILMN_1773760	ENSG00000072571-ILMN_1781942	ENSG00000131016-ILMN_2308950	ENSG00000131018-ILMN_1666785	ENSG00000136156-ILMN_2207720	ENSG00000162576-ILMN_2068257	ENSG00000137804-ILMN_2409298	ENSG00000000971-ILMN_1657803
ENSG00000131016-ILMN_1715532	ENSG00000117519-ILMN_1782439	ENSG00000138180-ILMN_1747016	ENSG00000125730-ILMN_1662523	ENSG00000131016-ILMN_1715532	ENSG00000117519-ILMN_1782439	ENSG00000125877-ILMN_2407482	ENSG00000092010-ILMN_1726698	ENSG00000104213-ILMN_1680339	ENSG00000128016-ILMN_1720829
ENSG00000131016-ILMN_1686846	ENSG00000059804-ILMN_1775708	ENSG00000148700-ILMN_1814526	ENSG00000000971-ILMN_1657803	ENSG00000131016-ILMN_1686846	ENSG00000059804-ILMN_1775708	ENSG00000103502-ILMN_1770425	ENSG00000162576-ILMN_1682778	ENSG00000163513-ILMN_1726245	ENSG00000106483-ILMN_2185728
ENSG00000131016-ILMN_1684836	ENSG00000026025-ILMN_1782538	ENSG00000087586-ILMN_1680955	ENSG00000122952-ILMN_2362549	ENSG00000131016-ILMN_1684836	ENSG00000026025-ILMN_1782538	ENSG00000070190-ILMN_2097410	ENSG00000125877-ILMN_2407482	ENSG00000011465-ILMN_2347145	ENSG00000154736-ILMN_1681886
ENSG00000115252-ILMN_1805564	ENSG00000152518-ILMN_2150258	ENSG00000134853-ILMN_1681949	ENSG00000003436-ILMN_1662619	ENSG00000115252-ILMN_1805564	ENSG00000152518-ILMN_2150258	ENSG00000122565-ILMN_1782173	ENSG00000104763-ILMN_1655509	ENSG00000026025-ILMN_2058251	ENSG00000131747-ILMN_1686097
ENSG00000115252-ILMN_1778924	ENSG00000138180-ILMN_1747016	ENSG00000109654-ILMN_1745079	ENSG00000017427-ILMN_2056087	ENSG00000115252-ILMN_1778924	ENSG00000138180-ILMN_1747016	ENSG00000142609-ILMN_2415979	ENSG00000137409-ILMN_1703006	ENSG00000151725-ILMN_1679438	ENSG00000152518-ILMN_2150258
ENSG00000115252-ILMN_1775163	ENSG00000118849-ILMN_1743620	ENSG00000087586-ILMN_2357438	ENSG00000152518-ILMN_2150258	ENSG00000115252-ILMN_1775163	ENSG00000118849-ILMN_1743620	ENSG00000164308-ILMN_2123312	ENSG00000137575-ILMN_2363591	ENSG00000152583-ILMN_1795251	ENSG00000125740-ILMN_1751607
ENSG00000072571-ILMN_2409220	ENSG00000101265-ILMN_1709683	ENSG00000128050-ILMN_2392546	ENSG00000164056-ILMN_1691860	ENSG00000072571-ILMN_2409220	ENSG00000101265-ILMN_1709683	ENSG00000059769-ILMN_1778161	ENSG00000135821-ILMN_1765208	ENSG00000113580-ILMN_2389347	ENSG00000078596-ILMN_2076600
ENSG00000072571-ILMN_1781942	ENSG00000078596-ILMN_2076600	ENSG00000148180-ILMN_1801043	ENSG00000143344-ILMN_1654398	ENSG00000072571-ILMN_1781942	ENSG00000078596-ILMN_2076600	ENSG00000126261-ILMN_1742872	ENSG00000079277-ILMN_1725738	ENSG00000003436-ILMN_1662619	ENSG00000105974-ILMN_1687583
ENSG00000103196-ILMN_1790689	ENSG00000113140-ILMN_1796734	ENSG00000131016-ILMN_1684836	ENSG00000137033-ILMN_1809099	ENSG00000103196-ILMN_1790689	ENSG00000113140-ILMN_1796734	ENSG00000124193-ILMN_1660757	ENSG00000039523-ILMN_1680037	ENSG00000164949-ILMN_1678968	ENSG00000137804-ILMN_2409298
ENSG00000145362-ILMN_1776363	ENSG00000163468-ILMN_1651828	ENSG00000099139-ILMN_1767934	ENSG00000109654-ILMN_1745079	ENSG00000145362-ILMN_1776363	ENSG00000163468-ILMN_1651828	ENSG00000163479-ILMN_1726626	ENSG00000112514-ILMN_2311989	ENSG00000131747-ILMN_1686097	ENSG00000131016-ILMN_1684836
ENSG00000145362-ILMN_1652729	ENSG00000102024-ILMN_2041788	ENSG00000137804-ILMN_1726720	ENSG00000145362-ILMN_1776363	ENSG00000145362-ILMN_1652729	ENSG00000102024-ILMN_2041788	ENSG00000105698-ILMN_1756696	ENSG00000139718-ILMN_1813573	ENSG00000125740-ILMN_1751607	ENSG00000154822-ILMN_1737025
ENSG00000164919-ILMN_1654151	ENSG00000106809-ILMN_1790098	ENSG00000077942-ILMN_1700541	ENSG00000159403-ILMN_1764109	ENSG00000164919-ILMN_1654151	ENSG00000106809-ILMN_1790098	ENSG00000132676-ILMN_1666706	ENSG00000068697-ILMN_1745110	ENSG00000162407-ILMN_2388800	ENSG00000128050-ILMN_2392546
ENSG00000106462-ILMN_2364529	ENSG00000103196-ILMN_1790689	ENSG00000125730-ILMN_1762260	ENSG00000114346-ILMN_1717173	ENSG00000106462-ILMN_2364529	ENSG00000103196-ILMN_1790689	ENSG00000088986-ILMN_2300186	ENSG00000160710-ILMN_1706963	ENSG00000137804-ILMN_1726720	ENSG00000072571-ILMN_2409220
ENSG00000106462-ILMN_1708105	ENSG00000164949-ILMN_1677092	ENSG00000163359-ILMN_2307861	ENSG00000000971-ILMN_1698144	ENSG00000106462-ILMN_1708105	ENSG00000164949-ILMN_1677092	ENSG00000143742-ILMN_1708627	ENSG00000085185-ILMN_1767015	ENSG00000078596-ILMN_2076600	ENSG00000026025-ILMN_2058251
ENSG00000106462-ILMN_1652913	ENSG00000134057-ILMN_1712803	ENSG00000163513-ILMN_1726245	ENSG00000159674-ILMN_1676099	ENSG00000106462-ILMN_1652913	ENSG00000134057-ILMN_1712803	ENSG00000112514-ILMN_2311989	ENSG00000106803-ILMN_1801852	ENSG00000026025-ILMN_1782538	ENSG00000104213-ILMN_1680339
ENSG00000143476-ILMN_1779711	ENSG00000105971-ILMN_1658835	ENSG00000106462-ILMN_1708105	ENSG00000077942-ILMN_1700541	ENSG00000143476-ILMN_1779711	ENSG00000105971-ILMN_1658835	ENSG00000150753-ILMN_1706246	ENSG00000142623-ILMN_1732323	ENSG00000137070-ILMN_1664912	ENSG00000079102-ILMN_1723477
ENSG00000112320-ILMN_1666502	ENSG00000011465-ILMN_1683194	ENSG00000163513-ILMN_2384241	ENSG00000105894-ILMN_1813753	ENSG00000112320-ILMN_1666502	ENSG00000011465-ILMN_1683194	ENSG00000092010-ILMN_1726698	ENSG00000134686-ILMN_1673461	ENSG00000079102-ILMN_1723477	ENSG00000132386-ILMN_2141482
ENSG00000161800-ILMN_2077550	ENSG00000164056-ILMN_1691860	ENSG00000160182-ILMN_1722489	ENSG00000163430-ILMN_2201678	ENSG00000161800-ILMN_2077550	ENSG00000164056-ILMN_1691860	ENSG00000113648-ILMN_1746171	ENSG00000102804-ILMN_1692177	ENSG00000113721-ILMN_1815057	ENSG00000152583-ILMN_1795251
ENSG00000161800-ILMN_1702140	ENSG00000003436-ILMN_1707124	ENSG00000123975-ILMN_1756326	ENSG00000148700-ILMN_2311278	ENSG00000161800-ILMN_1702140	ENSG00000003436-ILMN_1707124	ENSG00000105698-ILMN_1684770	ENSG00000112335-ILMN_1740180	ENSG00000137726-ILMN_1768812	ENSG00000162407-ILMN_2388800
ENSG00000124785-ILMN_2150112	ENSG00000115935-ILMN_2351298	ENSG00000147526-ILMN_1770084	ENSG00000108932-ILMN_1729691	ENSG00000124785-ILMN_2150112	ENSG00000115935-ILMN_2351298	ENSG00000142623-ILMN_1732323	ENSG00000136003-ILMN_1735432	ENSG00000128050-ILMN_1773760	ENSG00000145362-ILMN_1652729
ENSG00000113140-ILMN_1796734	ENSG00000071242-ILMN_1702501	ENSG00000004478-ILMN_1782045	ENSG00000147526-ILMN_1770084	ENSG00000113140-ILMN_1796734	ENSG00000071242-ILMN_1702501	ENSG00000068793-ILMN_1715815	ENSG00000064545-ILMN_1708900	ENSG00000105974-ILMN_1687583	ENSG00000107562-ILMN_1689111
ENSG00000117724-ILMN_1664516	ENSG00000026652-ILMN_1730504	ENSG00000142871-ILMN_2188264	ENSG00000106483-ILMN_2185728	ENSG00000117724-ILMN_1664516	ENSG00000026652-ILMN_1730504	ENSG00000085185-ILMN_1767015	ENSG00000100243-ILMN_1740441	ENSG00000107562-ILMN_1689111	ENSG00000113140-ILMN_1796734
ENSG00000162496-ILMN_1752478	ENSG00000022267-ILMN_1805842	ENSG00000072274-ILMN_1674243	ENSG00000148700-ILMN_1814526	ENSG00000162496-ILMN_1752478	ENSG00000022267-ILMN_1805842	ENSG00000088986-ILMN_1795227	ENSG00000134686-ILMN_1670147	ENSG00000077942-ILMN_1710815	ENSG00000011465-ILMN_2347145
ENSG00000077942-ILMN_1722713	ENSG00000004776-ILMN_1721283	ENSG00000108932-ILMN_1729691	ENSG00000164692-ILMN_2104356	ENSG00000077942-ILMN_1722713	ENSG00000004776-ILMN_1721283	ENSG00000079277-ILMN_1725738	ENSG00000137575-ILMN_2363586	ENSG00000122952-ILMN_2362545	ENSG00000026025-ILMN_1782538
ENSG00000077942-ILMN_1710815	ENSG00000087586-ILMN_2357438	ENSG00000136235-ILMN_1801205	ENSG00000163359-ILMN_2307861	ENSG00000077942-ILMN_1710815	ENSG00000087586-ILMN_2357438	ENSG00000118620-ILMN_2158164	ENSG00000121406-ILMN_2227495	ENSG00000000971-ILMN_1657803	ENSG00000151725-ILMN_1679438
ENSG00000077942-ILMN_1700541	ENSG00000013297-ILMN_1754103	ENSG00000164692-ILMN_2104356	ENSG00000101955-ILMN_1709486	ENSG00000077942-ILMN_1700541	ENSG00000013297-ILMN_1754103	ENSG00000111640-ILMN_1343295	ENSG00000068793-ILMN_2355462	ENSG00000154736-ILMN_1681886	ENSG00000137070-ILMN_1664912
ENSG00000077942-ILMN_1672536	ENSG00000152689-ILMN_1727045	ENSG00000107562-ILMN_1689111	ENSG00000151914-ILMN_1665873	ENSG00000077942-ILMN_1672536	ENSG00000152689-ILMN_1727045	ENSG00000121989-ILMN_1670912	ENSG00000154518-ILMN_1770466	ENSG00000145362-ILMN_1652729	ENSG00000107562-ILMN_1791447
ENSG00000142945-ILMN_1685916	ENSG00000090863-ILMN_1772261	ENSG00000125850-ILMN_1724832	ENSG00000160182-ILMN_1722489	ENSG00000142945-ILMN_1685916	ENSG00000090863-ILMN_1772261	ENSG00000135486-ILMN_1815882	ENSG00000069956-ILMN_1757287	ENSG00000128016-ILMN_1720829	ENSG00000090863-ILMN_1772261
ENSG00000143387-ILMN_1758895	ENSG00000076555-ILMN_1763852	ENSG00000164919-ILMN_1654151	ENSG00000163513-ILMN_1726245	ENSG00000143387-ILMN_1758895	ENSG00000076555-ILMN_1763852	ENSG00000145741-ILMN_2245676	ENSG00000105698-ILMN_1684770	ENSG00000107562-ILMN_1803825	ENSG00000163513-ILMN_1744862
ENSG00000084636-ILMN_1684554	ENSG00000120129-ILMN_1781285	ENSG00000117289-ILMN_1697448	ENSG00000087586-ILMN_2357438	ENSG00000084636-ILMN_1684554	ENSG00000120129-ILMN_1781285	ENSG00000164733-ILMN_1696360	ENSG00000117448-ILMN_1774938	ENSG00000090863-ILMN_1772261	ENSG00000163430-ILMN_2201678
ENSG00000054282-ILMN_1728802	ENSG00000144642-ILMN_1665040	ENSG00000000971-ILMN_2412192	ENSG00000131016-ILMN_1684836	ENSG00000054282-ILMN_1728802	ENSG00000144642-ILMN_1665040	ENSG00000141367-ILMN_1756779	ENSG00000133142-ILMN_1756093	ENSG00000118513-ILMN_1711894	ENSG00000159674-ILMN_1676099
ENSG00000000971-ILMN_2412192	ENSG00000091136-ILMN_1658709	ENSG00000164032-ILMN_1707858	ENSG00000103852-ILMN_1690320	ENSG00000000971-ILMN_2412192	ENSG00000091136-ILMN_1658709	ENSG00000011052-ILMN_2234873	ENSG00000150093-ILMN_2383934	ENSG00000136235-ILMN_1801205	ENSG00000137804-ILMN_1726720
ENSG00000000971-ILMN_1810910	ENSG00000103852-ILMN_1690320	ENSG00000151914-ILMN_1665873	ENSG00000148180-ILMN_1801043	ENSG00000000971-ILMN_1810910	ENSG00000103852-ILMN_1690320	ENSG00000143321-ILMN_1765621	ENSG00000136238-ILMN_2359789	ENSG00000152518-ILMN_2150258	ENSG00000137726-ILMN_1768812
ENSG00000000971-ILMN_1698144	ENSG00000141682-ILMN_2098446	ENSG00000140092-ILMN_1664176	ENSG00000004478-ILMN_1782045	ENSG00000000971-ILMN_1698144	ENSG00000141682-ILMN_2098446	ENSG00000129055-ILMN_1793894	ENSG00000100439-ILMN_1700633	ENSG00000163513-ILMN_1744862	ENSG00000148700-ILMN_1678501
ENSG00000000971-ILMN_1657803	ENSG00000154240-ILMN_2369756	ENSG00000106809-ILMN_1790098	ENSG00000154736-ILMN_1681886	ENSG00000000971-ILMN_1657803	ENSG00000154240-ILMN_2369756	ENSG00000131508-ILMN_1677756	ENSG00000160767-ILMN_1702056	ENSG00000110799-ILMN_1752755	ENSG00000071539-ILMN_1796589
ENSG00000138615-ILMN_2167758	ENSG00000100219-ILMN_2365465	ENSG00000146476-ILMN_2186678	ENSG00000090889-ILMN_1799667	ENSG00000138615-ILMN_2167758	ENSG00000100219-ILMN_2365465	ENSG00000101084-ILMN_2283388	ENSG00000104872-ILMN_1675131	ENSG00000003436-ILMN_1707124	ENSG00000162496-ILMN_1752478
ENSG00000138615-ILMN_1723847	ENSG00000109846-ILMN_1729216	ENSG00000102024-ILMN_2041788	ENSG00000137070-ILMN_1664912	ENSG00000138615-ILMN_1723847	ENSG00000109846-ILMN_1729216	ENSG00000109099-ILMN_1659312	ENSG00000090432-ILMN_1675055	ENSG00000138180-ILMN_1747016	ENSG00000100162-ILMN_2368718
ENSG00000107562-ILMN_1803825	ENSG00000011465-ILMN_2347145	ENSG00000136235-ILMN_2407389	ENSG00000003436-ILMN_1707124	ENSG00000107562-ILMN_1803825	ENSG00000011465-ILMN_2347145	ENSG00000068793-ILMN_2355462	ENSG00000107593-ILMN_1789361	ENSG00000105894-ILMN_1813753	ENSG00000131016-ILMN_2308950
ENSG00000107562-ILMN_1791447	ENSG00000162692-ILMN_2307903	ENSG00000137070-ILMN_1664912	ENSG00000128050-ILMN_2392546	ENSG00000107562-ILMN_1791447	ENSG00000162692-ILMN_2307903	ENSG00000039523-ILMN_1680037	ENSG00000077044-ILMN_1765326	ENSG00000011465-ILMN_1768227	ENSG00000101605-ILMN_1680344
ENSG00000107562-ILMN_1689111	ENSG00000163788-ILMN_2107184	ENSG00000127920-ILMN_1782419	ENSG00000117724-ILMN_1664516	ENSG00000107562-ILMN_1689111	ENSG00000163788-ILMN_2107184	ENSG00000136436-ILMN_1755504	ENSG00000100258-ILMN_1716056	ENSG00000148700-ILMN_1678501	ENSG00000110799-ILMN_1752755
ENSG00000151725-ILMN_1679438	ENSG00000135046-ILMN_2184184	ENSG00000017427-ILMN_2056087	ENSG00000087586-ILMN_1680955	ENSG00000151725-ILMN_1679438	ENSG00000135046-ILMN_2184184	ENSG00000111640-ILMN_2038778	ENSG00000160691-ILMN_1701967	ENSG00000128050-ILMN_2392546	ENSG00000122952-ILMN_2362545
ENSG00000072274-ILMN_1674243	ENSG00000119508-ILMN_1807298	ENSG00000125740-ILMN_1751607	ENSG00000072571-ILMN_2409220	ENSG00000072274-ILMN_1674243	ENSG00000119508-ILMN_1807298	ENSG00000160767-ILMN_1702056	ENSG00000136156-ILMN_1751708	ENSG00000162496-ILMN_1752478	ENSG00000150907-ILMN_1738816
ENSG00000137726-ILMN_1768812	ENSG00000117650-ILMN_2051373	ENSG00000107562-ILMN_1791447	ENSG00000107562-ILMN_1803825	ENSG00000137726-ILMN_1768812	ENSG00000117650-ILMN_2051373	ENSG00000105723-ILMN_1757569	ENSG00000135821-ILMN_1653496	ENSG00000150907-ILMN_1738816	ENSG00000072274-ILMN_1674243
ENSG00000131153-ILMN_1809590	ENSG00000090889-ILMN_1799667	ENSG00000109062-ILMN_1680925	ENSG00000099139-ILMN_1767934	ENSG00000131153-ILMN_1809590	ENSG00000090889-ILMN_1799667	ENSG00000119844-ILMN_2402766	ENSG00000147421-ILMN_1720059	ENSG00000131016-ILMN_1684836	ENSG00000106809-ILMN_1790098
ENSG00000146476-ILMN_2186678	ENSG00000122952-ILMN_2362549	ENSG00000000971-ILMN_1698144	ENSG00000128050-ILMN_1773760	ENSG00000146476-ILMN_2186678	ENSG00000122952-ILMN_2362549	ENSG00000140157-ILMN_1685742	ENSG00000119844-ILMN_2342841	ENSG00000107562-ILMN_1791447	ENSG00000152583-ILMN_2218208
ENSG00000146476-ILMN_1798108	ENSG00000136810-ILMN_1680314	ENSG00000107562-ILMN_1803825	ENSG00000138160-ILMN_2143155	ENSG00000146476-ILMN_1798108	ENSG00000136810-ILMN_1680314	ENSG00000143418-ILMN_2400500	ENSG00000102069-ILMN_1772925	ENSG00000154822-ILMN_1737025	ENSG00000138180-ILMN_1747016
ENSG00000128050-ILMN_2392546	ENSG00000129596-ILMN_2234187	ENSG00000067113-ILMN_2343278	ENSG00000163513-ILMN_2384241	ENSG00000128050-ILMN_2392546	ENSG00000129596-ILMN_2234187	ENSG00000118705-ILMN_1693421	ENSG00000112511-ILMN_1752877	ENSG00000099139-ILMN_1767934	ENSG00000107562-ILMN_1803825
ENSG00000128050-ILMN_1773760	ENSG00000120156-ILMN_1751576	ENSG00000143387-ILMN_1758895	ENSG00000107562-ILMN_1791447	ENSG00000128050-ILMN_1773760	ENSG00000120156-ILMN_1751576	ENSG00000160710-ILMN_2320964	ENSG00000105723-ILMN_1757569	ENSG00000100162-ILMN_2368718	ENSG00000113721-ILMN_1815057
ENSG00000134853-ILMN_2086470	ENSG00000133392-ILMN_1660086	ENSG00000087245-ILMN_1762106	ENSG00000000971-ILMN_2412192	ENSG00000134853-ILMN_2086470	ENSG00000133392-ILMN_1660086	ENSG00000068903-ILMN_1723494	ENSG00000111640-ILMN_1802252	ENSG00000090889-ILMN_1799667	ENSG00000011465-ILMN_1768227
ENSG00000134853-ILMN_1681949	ENSG00000005102-ILMN_1657145	ENSG00000076248-ILMN_1683120	ENSG00000162496-ILMN_1752478	ENSG00000134853-ILMN_1681949	ENSG00000005102-ILMN_1657145	ENSG00000160691-ILMN_1701967	ENSG00000160285-ILMN_1715024	ENSG00000101605-ILMN_1680344	ENSG00000090889-ILMN_1799667
ENSG00000132386-ILMN_2141482	ENSG00000075213-ILMN_1765641	ENSG00000128016-ILMN_1720829	ENSG00000157456-ILMN_1801939	ENSG00000132386-ILMN_2141482	ENSG00000075213-ILMN_1765641	ENSG00000106803-ILMN_1801852	ENSG00000163466-ILMN_1810200	ENSG00000066279-ILMN_1815184	ENSG00000000971-ILMN_1698144
ENSG00000164692-ILMN_2104356	ENSG00000078596-ILMN_2076602	ENSG00000137804-ILMN_2409298	ENSG00000164949-ILMN_1678968	ENSG00000164692-ILMN_2104356	ENSG00000078596-ILMN_2076602	ENSG00000106692-ILMN_2357386	ENSG00000104979-ILMN_1671374	ENSG00000072274-ILMN_1674243	ENSG00000131773-ILMN_1691747
ENSG00000164692-ILMN_1785272	ENSG00000148700-ILMN_2311278	ENSG00000003436-ILMN_1662619	ENSG00000143387-ILMN_1758895	ENSG00000164692-ILMN_1785272	ENSG00000148700-ILMN_2311278	ENSG00000162302-ILMN_1756204	ENSG00000079277-ILMN_1750429	ENSG00000136235-ILMN_2407389	ENSG00000140092-ILMN_1664176
ENSG00000138160-ILMN_2143155	ENSG00000131016-ILMN_2308950	ENSG00000118971-ILMN_2067656	ENSG00000164032-ILMN_1707858	ENSG00000138160-ILMN_2143155	ENSG00000131016-ILMN_2308950	ENSG00000099864-ILMN_2387214	ENSG00000113648-ILMN_1746171	ENSG00000125730-ILMN_1662523	ENSG00000106462-ILMN_1708105
ENSG00000138160-ILMN_1794539	ENSG00000136960-ILMN_2373791	ENSG00000077942-ILMN_1722713	ENSG00000077942-ILMN_1722713	ENSG00000138160-ILMN_1794539	ENSG00000136960-ILMN_2373791	ENSG00000156642-ILMN_1753975	ENSG00000162302-ILMN_1756204	ENSG00000106462-ILMN_1708105	ENSG00000136235-ILMN_1801205
ENSG00000163430-ILMN_2201678	ENSG00000110880-ILMN_1745954	ENSG00000131153-ILMN_1809590	ENSG00000065534-ILMN_1656672	ENSG00000163430-ILMN_2201678	ENSG00000110880-ILMN_1745954	ENSG00000130255-ILMN_1771462	ENSG00000070087-ILMN_1710512	ENSG00000163359-ILMN_1706643	ENSG00000087586-ILMN_1680955
ENSG00000112936-ILMN_1687848	ENSG00000118729-ILMN_1722329	ENSG00000164111-ILMN_1741003	ENSG00000131153-ILMN_1809590	ENSG00000112936-ILMN_1687848	ENSG00000118729-ILMN_1722329	ENSG00000104763-ILMN_1684054	ENSG00000105698-ILMN_1756696	ENSG00000106809-ILMN_1790098	ENSG00000112320-ILMN_1666502
ENSG00000071539-ILMN_1796589	ENSG00000087586-ILMN_1680955	ENSG00000072571-ILMN_2409220	ENSG00000071539-ILMN_1796589	ENSG00000071539-ILMN_1796589	ENSG00000087586-ILMN_1680955	ENSG00000064545-ILMN_1708900	ENSG00000089248-ILMN_2251184	ENSG00000053254-ILMN_2106902	ENSG00000079819-ILMN_2069128
ENSG00000117399-ILMN_1663390	ENSG00000125730-ILMN_1662523	ENSG00000100243-ILMN_2308582	ENSG00000116678-ILMN_2234956	ENSG00000117399-ILMN_1663390	ENSG00000125730-ILMN_1662523	ENSG00000138085-ILMN_2386016	ENSG00000131981-ILMN_1803788	ENSG00000087586-ILMN_1680955	ENSG00000125730-ILMN_1662523
ENSG00000123096-ILMN_1775486	ENSG00000127920-ILMN_1782419	ENSG00000154240-ILMN_2273331	ENSG00000125730-ILMN_1762260	ENSG00000123096-ILMN_1775486	ENSG00000127920-ILMN_1782419	ENSG00000100258-ILMN_1716056	ENSG00000127124-ILMN_1864166	ENSG00000159403-ILMN_1768753	ENSG00000104332-ILMN_2149164
ENSG00000157456-ILMN_1801939	ENSG00000000971-ILMN_1698144	ENSG00000079102-ILMN_1723477	ENSG00000162407-ILMN_2388800	ENSG00000157456-ILMN_1801939	ENSG00000000971-ILMN_1698144	ENSG00000128789-ILMN_2088410	ENSG00000088986-ILMN_2300186	ENSG00000131016-ILMN_2308950	ENSG00000077942-ILMN_1710815
ENSG00000163359-ILMN_2307861	ENSG00000131016-ILMN_1684836	ENSG00000164949-ILMN_1678968	ENSG00000140092-ILMN_1664176	ENSG00000163359-ILMN_2307861	ENSG00000131016-ILMN_1684836	ENSG00000134686-ILMN_1673461	ENSG00000002919-ILMN_1696051	ENSG00000163513-ILMN_2384241	ENSG00000138442-ILMN_1770692
ENSG00000163359-ILMN_1706643	ENSG00000154721-ILMN_1672350	ENSG00000126787-ILMN_1749829	ENSG00000125850-ILMN_1724832	ENSG00000163359-ILMN_1706643	ENSG00000154721-ILMN_1672350	ENSG00000112146-ILMN_1717063	ENSG00000125870-ILMN_1771620	ENSG00000136859-ILMN_1772612	ENSG00000087586-ILMN_2357438
ENSG00000134057-ILMN_1712803	ENSG00000061918-ILMN_1782567	ENSG00000127528-ILMN_1735930	ENSG00000136235-ILMN_1801205	ENSG00000134057-ILMN_1712803	ENSG00000061918-ILMN_1782567	ENSG00000154723-ILMN_1652806	ENSG00000142609-ILMN_2415979	ENSG00000000971-ILMN_1698144	ENSG00000118242-ILMN_1713679
ENSG00000107317-ILMN_1664464	ENSG00000113387-ILMN_1736054	ENSG00000119729-ILMN_1733453	ENSG00000124785-ILMN_2150112	ENSG00000107317-ILMN_1664464	ENSG00000113387-ILMN_1736054	ENSG00000068697-ILMN_1745110	ENSG00000159202-ILMN_1743086	ENSG00000112320-ILMN_1666502	ENSG00000108932-ILMN_1729691
ENSG00000131747-ILMN_1686097	ENSG00000137575-ILMN_2363591	ENSG00000163520-ILMN_2390919	ENSG00000163513-ILMN_1744862	ENSG00000131747-ILMN_1686097	ENSG00000137575-ILMN_2363591	ENSG00000150991-ILMN_2038773	ENSG00000145741-ILMN_2245676	ENSG00000087586-ILMN_2357438	ENSG00000108924-ILMN_1722829
ENSG00000123243-ILMN_2335557	ENSG00000147526-ILMN_1770084	ENSG00000131378-ILMN_1800787	ENSG00000142871-ILMN_2188264	ENSG00000123243-ILMN_2335557	ENSG00000147526-ILMN_1770084	ENSG00000102804-ILMN_1692177	ENSG00000128789-ILMN_2088410	ENSG00000101265-ILMN_1709683	ENSG00000122877-ILMN_1743199
ENSG00000123243-ILMN_2235707	ENSG00000010818-ILMN_1745447	ENSG00000120129-ILMN_1781285	ENSG00000148700-ILMN_1678501	ENSG00000123243-ILMN_2235707	ENSG00000010818-ILMN_1745447	ENSG00000163466-ILMN_1810200	ENSG00000104763-ILMN_1684054	ENSG00000108932-ILMN_1729691	ENSG00000127528-ILMN_1735930
ENSG00000123243-ILMN_1793695	ENSG00000068831-ILMN_2375319	ENSG00000138442-ILMN_1770692	ENSG00000138160-ILMN_1794539	ENSG00000123243-ILMN_1793695	ENSG00000068831-ILMN_2375319	ENSG00000134686-ILMN_1670147	ENSG00000160285-ILMN_1687863	ENSG00000162407-ILMN_1672608	ENSG00000022267-ILMN_1805842
ENSG00000134138-ILMN_2398077	ENSG00000135316-ILMN_1727740	ENSG00000117724-ILMN_1664516	ENSG00000151725-ILMN_1679438	ENSG00000134138-ILMN_2398077	ENSG00000135316-ILMN_1727740	ENSG00000125779-ILMN_1772058	ENSG00000159202-ILMN_1783771	ENSG00000084636-ILMN_1684554	ENSG00000067113-ILMN_2343278
ENSG00000134138-ILMN_1792995	ENSG00000125170-ILMN_1774261	ENSG00000145386-ILMN_1786125	ENSG00000118513-ILMN_1711894	ENSG00000134138-ILMN_1792995	ENSG00000125170-ILMN_1774261	ENSG00000141580-ILMN_1685763	ENSG00000159147-ILMN_1758629	ENSG00000127528-ILMN_1735930	ENSG00000066279-ILMN_1815184
ENSG00000134138-ILMN_1695945	ENSG00000128641-ILMN_2093027	ENSG00000159403-ILMN_1764109	ENSG00000120129-ILMN_1781285	ENSG00000134138-ILMN_1695945	ENSG00000128641-ILMN_2093027	ENSG00000109390-ILMN_1733603	ENSG00000014641-ILMN_1656913	ENSG00000134853-ILMN_1681949	ENSG00000134853-ILMN_1681949
ENSG00000134138-ILMN_1664416	ENSG00000113657-ILMN_1679262	ENSG00000119699-ILMN_1687652	ENSG00000138442-ILMN_1770692	ENSG00000134138-ILMN_1664416	ENSG00000113657-ILMN_1679262	ENSG00000149925-ILMN_1681374	ENSG00000100138-ILMN_1709809	ENSG00000131773-ILMN_1691747	ENSG00000105894-ILMN_1813753
ENSG00000152082-ILMN_1717184	ENSG00000164949-ILMN_2367883	ENSG00000113721-ILMN_1815057	ENSG00000106809-ILMN_1790098	ENSG00000152082-ILMN_1717184	ENSG00000164949-ILMN_2367883	ENSG00000136238-ILMN_2359789	ENSG00000134590-ILMN_1708143	ENSG00000123975-ILMN_1756326	ENSG00000101265-ILMN_1709683
ENSG00000118242-ILMN_1713679	ENSG00000066279-ILMN_1815184	ENSG00000067113-ILMN_1739161	ENSG00000138442-ILMN_2045729	ENSG00000118242-ILMN_1713679	ENSG00000066279-ILMN_1815184	ENSG00000101182-ILMN_1701962	ENSG00000088986-ILMN_1795227	ENSG00000000971-ILMN_2412192	ENSG00000000971-ILMN_2412192
ENSG00000136235-ILMN_2407389	ENSG00000154016-ILMN_2264011	ENSG00000090863-ILMN_1772261	ENSG00000079102-ILMN_1723477	ENSG00000136235-ILMN_2407389	ENSG00000154016-ILMN_2264011	ENSG00000143314-ILMN_2398995	ENSG00000124214-ILMN_1656136	ENSG00000108924-ILMN_1722829	ENSG00000099139-ILMN_1767934
ENSG00000136235-ILMN_1801205	ENSG00000117724-ILMN_1664516	ENSG00000071539-ILMN_1796589	ENSG00000136235-ILMN_2407389	ENSG00000136235-ILMN_1801205	ENSG00000117724-ILMN_1664516	ENSG00000069956-ILMN_1757287	ENSG00000109099-ILMN_1810864	ENSG00000140092-ILMN_1664176	ENSG00000136235-ILMN_2407389
ENSG00000152518-ILMN_2150258	ENSG00000122786-ILMN_1730487	ENSG00000131018-ILMN_1666785	ENSG00000146476-ILMN_2186678	ENSG00000152518-ILMN_2150258	ENSG00000122786-ILMN_1730487	ENSG00000109919-ILMN_1785218	ENSG00000164896-ILMN_1664098	ENSG00000116016-ILMN_1704753	ENSG00000053254-ILMN_2106902
ENSG00000084676-ILMN_2335198	ENSG00000148700-ILMN_1814526	ENSG00000071242-ILMN_1702501	ENSG00000126787-ILMN_1749829	ENSG00000084676-ILMN_2335198	ENSG00000148700-ILMN_1814526	ENSG00000123562-ILMN_1666156	ENSG00000158019-ILMN_1778684	ENSG00000104738-ILMN_2412860	ENSG00000136859-ILMN_1772612
ENSG00000084676-ILMN_1785785	ENSG00000146648-ILMN_1798975	ENSG00000155962-ILMN_1795754	ENSG00000123096-ILMN_1775486	ENSG00000084676-ILMN_1785785	ENSG00000146648-ILMN_1798975	ENSG00000137409-ILMN_1703006	ENSG00000138085-ILMN_2386016	ENSG00000122877-ILMN_1743199	ENSG00000067113-ILMN_1739161
ENSG00000084676-ILMN_1669033	ENSG00000152583-ILMN_1795251	ENSG00000163520-ILMN_1774602	ENSG00000054282-ILMN_1728802	ENSG00000084676-ILMN_1669033	ENSG00000152583-ILMN_1795251	ENSG00000091164-ILMN_1756860	ENSG00000100804-ILMN_1744649	ENSG00000138442-ILMN_1770692	ENSG00000159403-ILMN_1768753
ENSG00000106333-ILMN_1707070	ENSG00000109654-ILMN_1745079	ENSG00000065328-ILMN_2413898	ENSG00000022267-ILMN_1805842	ENSG00000106333-ILMN_1707070	ENSG00000109654-ILMN_1745079	ENSG00000090432-ILMN_1675055	ENSG00000150753-ILMN_1706246	ENSG00000125730-ILMN_1713182	ENSG00000163359-ILMN_1706643
ENSG00000109062-ILMN_1680925	ENSG00000160182-ILMN_1722489	ENSG00000050165-ILMN_1815673	ENSG00000119729-ILMN_1733453	ENSG00000109062-ILMN_1680925	ENSG00000160182-ILMN_1722489	ENSG00000004142-ILMN_1743499	ENSG00000133816-ILMN_1785141	ENSG00000022267-ILMN_1805842	ENSG00000137033-ILMN_1809099
ENSG00000101003-ILMN_1697751	ENSG00000134853-ILMN_1681949	ENSG00000136859-ILMN_1772612	ENSG00000065328-ILMN_2413898	ENSG00000101003-ILMN_1697751	ENSG00000134853-ILMN_1681949	ENSG00000124562-ILMN_2086064	ENSG00000143321-ILMN_1765621	ENSG00000104332-ILMN_2149164	ENSG00000161800-ILMN_1702140
ENSG00000138442-ILMN_2045729	ENSG00000155962-ILMN_1795754	ENSG00000050165-ILMN_2398159	ENSG00000125740-ILMN_1751607	ENSG00000138442-ILMN_2045729	ENSG00000155962-ILMN_1795754	ENSG00000145833-ILMN_1727001	ENSG00000125691-ILMN_1755115	ENSG00000079819-ILMN_2069128	ENSG00000116016-ILMN_1704753
ENSG00000138442-ILMN_1770692	ENSG00000163132-ILMN_1777397	ENSG00000090889-ILMN_1799667	ENSG00000118242-ILMN_1713679	ENSG00000138442-ILMN_1770692	ENSG00000163132-ILMN_1777397	ENSG00000073350-ILMN_2413615	ENSG00000149925-ILMN_1681374	ENSG00000067113-ILMN_2343278	ENSG00000164109-ILMN_1777564
ENSG00000103353-ILMN_1700811	ENSG00000164035-ILMN_1685917	ENSG00000110799-ILMN_1752755	ENSG00000106823-ILMN_1746763	ENSG00000103353-ILMN_1700811	ENSG00000164035-ILMN_1685917	ENSG00000154845-ILMN_2345512	ENSG00000125148-ILMN_1686664	ENSG00000143476-ILMN_1779711	ENSG00000162407-ILMN_1672608
ENSG00000147526-ILMN_1770084	ENSG00000136108-ILMN_2181060	ENSG00000115935-ILMN_2351298	ENSG00000077942-ILMN_1710815	ENSG00000147526-ILMN_1770084	ENSG00000136108-ILMN_2181060	ENSG00000115484-ILMN_1776073	ENSG00000071051-ILMN_2356632	ENSG00000137033-ILMN_1809099	ENSG00000049540-ILMN_2385672
ENSG00000126787-ILMN_1749829	ENSG00000120279-ILMN_1750225	ENSG00000164116-ILMN_1808590	ENSG00000071242-ILMN_1702501	ENSG00000126787-ILMN_1749829	ENSG00000120279-ILMN_1750225	ENSG00000092201-ILMN_1781516	ENSG00000100138-ILMN_1697614	ENSG00000164692-ILMN_1785272	ENSG00000131153-ILMN_1809590
ENSG00000109654-ILMN_1745079	ENSG00000138758-ILMN_1788778	ENSG00000092964-ILMN_1672503	ENSG00000128016-ILMN_1720829	ENSG00000109654-ILMN_1745079	ENSG00000138758-ILMN_1788778	ENSG00000160285-ILMN_1715024	ENSG00000092201-ILMN_1781516	ENSG00000123096-ILMN_1775486	ENSG00000125730-ILMN_1713182
ENSG00000103994-ILMN_2043265	ENSG00000118513-ILMN_1711894	ENSG00000113657-ILMN_1679262	ENSG00000102024-ILMN_2041788	ENSG00000103994-ILMN_2043265	ENSG00000118513-ILMN_1711894	ENSG00000100804-ILMN_1744649	ENSG00000158292-ILMN_2146495	ENSG00000049540-ILMN_2385672	ENSG00000124785-ILMN_2150112
ENSG00000103994-ILMN_1800912	ENSG00000131711-ILMN_1680154	ENSG00000121440-ILMN_1742949	ENSG00000117289-ILMN_1697448	ENSG00000103994-ILMN_1800912	ENSG00000131711-ILMN_1680154	ENSG00000079277-ILMN_1750429	ENSG00000109919-ILMN_1785218	ENSG00000118242-ILMN_1713679	ENSG00000117289-ILMN_1697448
ENSG00000026025-ILMN_2058251	ENSG00000135932-ILMN_1765858	ENSG00000103852-ILMN_1690320	ENSG00000154240-ILMN_2273331	ENSG00000026025-ILMN_2058251	ENSG00000135932-ILMN_1765858	ENSG00000107593-ILMN_1789361	ENSG00000106692-ILMN_2357386	ENSG00000164109-ILMN_1777564	ENSG00000138160-ILMN_1794539
ENSG00000026025-ILMN_1782538	ENSG00000164032-ILMN_1707858	ENSG00000123096-ILMN_1775486	ENSG00000119699-ILMN_1687652	ENSG00000026025-ILMN_1782538	ENSG00000164032-ILMN_1707858	ENSG00000159202-ILMN_1743086	ENSG00000136492-ILMN_1760757	ENSG00000109654-ILMN_1745079	ENSG00000130520-ILMN_1788099
ENSG00000148700-ILMN_2311278	ENSG00000075884-ILMN_2208413	ENSG00000124785-ILMN_2150112	ENSG00000101605-ILMN_1680344	ENSG00000148700-ILMN_2311278	ENSG00000075884-ILMN_2208413	ENSG00000102069-ILMN_1772925	ENSG00000159199-ILMN_1712430	ENSG00000131153-ILMN_1809590	ENSG00000005102-ILMN_1657145
ENSG00000148700-ILMN_1814526	ENSG00000121440-ILMN_1742949	ENSG00000003436-ILMN_1707124	ENSG00000105974-ILMN_1687583	ENSG00000148700-ILMN_1814526	ENSG00000121440-ILMN_1742949	ENSG00000158292-ILMN_2146495	ENSG00000126106-ILMN_1688041	ENSG00000161800-ILMN_1702140	ENSG00000109654-ILMN_1745079
ENSG00000148700-ILMN_1787378	ENSG00000132386-ILMN_2141482	ENSG00000118849-ILMN_1743620	ENSG00000145386-ILMN_1786125	ENSG00000148700-ILMN_1787378	ENSG00000132386-ILMN_2141482	ENSG00000077044-ILMN_1765326	ENSG00000084090-ILMN_2367782	ENSG00000065328-ILMN_2413898	ENSG00000123975-ILMN_1756326
ENSG00000148700-ILMN_1678501	ENSG00000164104-ILMN_2219712	ENSG00000022267-ILMN_1805842	ENSG00000134853-ILMN_2086470	ENSG00000148700-ILMN_1678501	ENSG00000164104-ILMN_2219712	ENSG00000117448-ILMN_1774938	ENSG00000163479-ILMN_1783226	ENSG00000138160-ILMN_1794539	ENSG00000123096-ILMN_1775486
ENSG00000149534-ILMN_1806721	ENSG00000151632-ILMN_2412336	ENSG00000118513-ILMN_1711894	ENSG00000127920-ILMN_1782419	ENSG00000149534-ILMN_1806721	ENSG00000151632-ILMN_2412336	ENSG00000159202-ILMN_1783771	ENSG00000114316-ILMN_1773505	ENSG00000067113-ILMN_1739161	ENSG00000114346-ILMN_1717173
ENSG00000145386-ILMN_1786125	ENSG00000163359-ILMN_1706643	ENSG00000138160-ILMN_1794539	ENSG00000164109-ILMN_1777564	ENSG00000145386-ILMN_1786125	ENSG00000163359-ILMN_1706643	ENSG00000100439-ILMN_1700633	ENSG00000131508-ILMN_1677756	ENSG00000163687-ILMN_2049184	ENSG00000109846-ILMN_1729216
ENSG00000049540-ILMN_2385672	ENSG00000100243-ILMN_2308582	ENSG00000117399-ILMN_1663390	ENSG00000076248-ILMN_1683120	ENSG00000049540-ILMN_2385672	ENSG00000100243-ILMN_2308582	ENSG00000160285-ILMN_1687863	ENSG00000072778-ILMN_2263466	ENSG00000124785-ILMN_2150112	ENSG00000151892-ILMN_1725678
ENSG00000049540-ILMN_1757506	ENSG00000150907-ILMN_1738816	ENSG00000134853-ILMN_2086470	ENSG00000100243-ILMN_2308582	ENSG00000049540-ILMN_1757506	ENSG00000150907-ILMN_1738816	ENSG00000134440-ILMN_1732216	ENSG00000116459-ILMN_1672191	ENSG00000118971-ILMN_1667081	ENSG00000125850-ILMN_1724832
ENSG00000127663-ILMN_1720531	ENSG00000132646-ILMN_1694177	ENSG00000084636-ILMN_1684554	ENSG00000163520-ILMN_2390919	ENSG00000127663-ILMN_1720531	ENSG00000132646-ILMN_1694177	ENSG00000136492-ILMN_1760757	ENSG00000140264-ILMN_1663484	ENSG00000136999-ILMN_1787186	ENSG00000163687-ILMN_2049184
ENSG00000136859-ILMN_1772612	ENSG00000132749-ILMN_1661778	ENSG00000084676-ILMN_1669033	ENSG00000131016-ILMN_1715532	ENSG00000136859-ILMN_1772612	ENSG00000132749-ILMN_1661778	ENSG00000100243-ILMN_1740441	ENSG00000141580-ILMN_1685763	ENSG00000163359-ILMN_2307861	ENSG00000143476-ILMN_1779711
ENSG00000115942-ILMN_2061452	ENSG00000163687-ILMN_2049184	ENSG00000141424-ILMN_2143566	ENSG00000065911-ILMN_1674706	ENSG00000115942-ILMN_2061452	ENSG00000163687-ILMN_2049184	ENSG00000112511-ILMN_1752877	ENSG00000108107-ILMN_1673509	ENSG00000151892-ILMN_1725678	ENSG00000118849-ILMN_1743620
ENSG00000143344-ILMN_1654398	ENSG00000153071-ILMN_2128428	ENSG00000162998-ILMN_1716246	ENSG00000124171-ILMN_1745154	ENSG00000143344-ILMN_1654398	ENSG00000153071-ILMN_2128428	ENSG00000100902-ILMN_1704094	ENSG00000111344-ILMN_1793517	ENSG00000163520-ILMN_1774602	ENSG00000117399-ILMN_1663390
ENSG00000118513-ILMN_1711894	ENSG00000118971-ILMN_1667081	ENSG00000163513-ILMN_1744862	ENSG00000113721-ILMN_1815057	ENSG00000118513-ILMN_1711894	ENSG00000118971-ILMN_1667081	ENSG00000140307-ILMN_1753719	ENSG00000163359-ILMN_2307861	ENSG00000117289-ILMN_1697448	ENSG00000154473-ILMN_2245180
ENSG00000101445-ILMN_1727098	ENSG00000120318-ILMN_1812618	ENSG00000109846-ILMN_1729216	ENSG00000115935-ILMN_2351298	ENSG00000101445-ILMN_1727098	ENSG00000120318-ILMN_1812618	ENSG00000110696-ILMN_1802649	ENSG00000135047-ILMN_1694757	ENSG00000157456-ILMN_1801939	ENSG00000084636-ILMN_1684554
ENSG00000135476-ILMN_1742145	ENSG00000125730-ILMN_1762260	ENSG00000005102-ILMN_1657145	ENSG00000117399-ILMN_1663390	ENSG00000135476-ILMN_1742145	ENSG00000125730-ILMN_1762260	ENSG00000124155-ILMN_1738759	ENSG00000100206-ILMN_2162367	ENSG00000117724-ILMN_1664516	ENSG00000164109-ILMN_2112460
ENSG00000145147-ILMN_1676449	ENSG00000154734-ILMN_1673566	ENSG00000091127-ILMN_1779353	ENSG00000109062-ILMN_1680925	ENSG00000145147-ILMN_1676449	ENSG00000154734-ILMN_1673566	ENSG00000131508-ILMN_1725644	ENSG00000074964-ILMN_1689770	ENSG00000163520-ILMN_2390919	ENSG00000115935-ILMN_2351298
ENSG00000094804-ILMN_1785914	ENSG00000119729-ILMN_1733453	ENSG00000104332-ILMN_2149164	ENSG00000137726-ILMN_1768812	ENSG00000094804-ILMN_1785914	ENSG00000119729-ILMN_1733453	ENSG00000100206-ILMN_2162367	ENSG00000109390-ILMN_1733603	ENSG00000125730-ILMN_1762260	ENSG00000128591-ILMN_1715748
ENSG00000164056-ILMN_2329914	ENSG00000104324-ILMN_2058795	ENSG00000081189-ILMN_1742544	ENSG00000163520-ILMN_1774602	ENSG00000164056-ILMN_2329914	ENSG00000104324-ILMN_2058795	ENSG00000159147-ILMN_1758629	ENSG00000124193-ILMN_1660757	ENSG00000117399-ILMN_1663390	ENSG00000005102-ILMN_2414568
ENSG00000164056-ILMN_1769280	ENSG00000122786-ILMN_1717990	ENSG00000132749-ILMN_1661778	ENSG00000112320-ILMN_1666502	ENSG00000164056-ILMN_1769280	ENSG00000122786-ILMN_1717990	ENSG00000112335-ILMN_1740180	ENSG00000119977-ILMN_1678652	ENSG00000145386-ILMN_1786125	ENSG00000131462-ILMN_1695731
ENSG00000164056-ILMN_1691860	ENSG00000110841-ILMN_1806320	ENSG00000101265-ILMN_1709683	ENSG00000135316-ILMN_1727740	ENSG00000164056-ILMN_1691860	ENSG00000110841-ILMN_1806320	ENSG00000140319-ILMN_1809347	ENSG00000141349-ILMN_2127477	ENSG00000106333-ILMN_1707070	ENSG00000138135-ILMN_1741021
ENSG00000164056-ILMN_1651610	ENSG00000134532-ILMN_1760051	ENSG00000116016-ILMN_1704753	ENSG00000127528-ILMN_1735930	ENSG00000164056-ILMN_1651610	ENSG00000134532-ILMN_1760051	ENSG00000136758-ILMN_1734316	ENSG00000090020-ILMN_1800425	ENSG00000005102-ILMN_1657145	ENSG00000153823-ILMN_1671891
ENSG00000135763-ILMN_1696556	ENSG00000134352-ILMN_1849013	ENSG00000162407-ILMN_2388800	ENSG00000162998-ILMN_1716246	ENSG00000135763-ILMN_1696556	ENSG00000134352-ILMN_1849013	ENSG00000011052-ILMN_1693430	ENSG00000110104-ILMN_1792681	ENSG00000134138-ILMN_1695945	ENSG00000148180-ILMN_1801043
ENSG00000012048-ILMN_2311089	ENSG00000107562-ILMN_1689111	ENSG00000141424-ILMN_1750394	ENSG00000050165-ILMN_1815673	ENSG00000012048-ILMN_2311089	ENSG00000107562-ILMN_1689111	ENSG00000143418-ILMN_1726108	ENSG00000129055-ILMN_1793894	ENSG00000064692-ILMN_1807969	ENSG00000136999-ILMN_1787186
ENSG00000012048-ILMN_1771065	ENSG00000101017-ILMN_2367818	ENSG00000118242-ILMN_1713679	ENSG00000012048-ILMN_2311089	ENSG00000012048-ILMN_1771065	ENSG00000101017-ILMN_2367818	ENSG00000164896-ILMN_1664098	ENSG00000068903-ILMN_1723494	ENSG00000071242-ILMN_1702501	ENSG00000115252-ILMN_1778924
ENSG00000012048-ILMN_1738027	ENSG00000153113-ILMN_1672947	ENSG00000154473-ILMN_2245180	ENSG00000164919-ILMN_1654151	ENSG00000012048-ILMN_1738027	ENSG00000153113-ILMN_1672947	ENSG00000087302-ILMN_1696708	ENSG00000116161-ILMN_1691340	ENSG00000148180-ILMN_1801043	ENSG00000117724-ILMN_1664516
ENSG00000151748-ILMN_2050654	ENSG00000072274-ILMN_1674243	ENSG00000138442-ILMN_2045729	ENSG00000104332-ILMN_2149164	ENSG00000151748-ILMN_2050654	ENSG00000072274-ILMN_1674243	ENSG00000002919-ILMN_1696051	ENSG00000126012-ILMN_1798224	ENSG00000118849-ILMN_1743620	ENSG00000125730-ILMN_1762260
ENSG00000114698-ILMN_1757338	ENSG00000138778-ILMN_1716279	ENSG00000012048-ILMN_2311089	ENSG00000134138-ILMN_1695945	ENSG00000114698-ILMN_1757338	ENSG00000138778-ILMN_1716279	ENSG00000035141-ILMN_1655307	ENSG00000118620-ILMN_2158164	ENSG00000079102-ILMN_1812795	ENSG00000092964-ILMN_1672503
ENSG00000066427-ILMN_2393497	ENSG00000138448-ILMN_2169439	ENSG00000101955-ILMN_1709486	ENSG00000136859-ILMN_1772612	ENSG00000066427-ILMN_2393497	ENSG00000138448-ILMN_2169439	ENSG00000131236-ILMN_1797604	ENSG00000095906-ILMN_1657237	ENSG00000128591-ILMN_1715748	ENSG00000135763-ILMN_1696556
ENSG00000066427-ILMN_1725696	ENSG00000079819-ILMN_2069128	ENSG00000149131-ILMN_1670305	ENSG00000164109-ILMN_2112460	ENSG00000066427-ILMN_1725696	ENSG00000079819-ILMN_2069128	ENSG00000090020-ILMN_1800425	ENSG00000150991-ILMN_2038773	ENSG00000115935-ILMN_2351298	ENSG00000064692-ILMN_1807969
ENSG00000092964-ILMN_1672503	ENSG00000164109-ILMN_1777564	ENSG00000100219-ILMN_2365465	ENSG00000050165-ILMN_2398159	ENSG00000092964-ILMN_1672503	ENSG00000164109-ILMN_1777564	ENSG00000138430-ILMN_1709075	ENSG00000125730-ILMN_1762260	ENSG00000114346-ILMN_1717173	ENSG00000157456-ILMN_1801939
ENSG00000090889-ILMN_1799667	ENSG00000164692-ILMN_1785272	ENSG00000065911-ILMN_1674706	ENSG00000154473-ILMN_2245180	ENSG00000090889-ILMN_1799667	ENSG00000164692-ILMN_1785272	ENSG00000111344-ILMN_1793517	ENSG00000122565-ILMN_1774086	ENSG00000164692-ILMN_2104356	ENSG00000138442-ILMN_2045729
ENSG00000105974-ILMN_2149226	ENSG00000129422-ILMN_1663648	ENSG00000079819-ILMN_2069128	ENSG00000130520-ILMN_1788099	ENSG00000105974-ILMN_2149226	ENSG00000129422-ILMN_1663648	ENSG00000120438-ILMN_2313434	ENSG00000149187-ILMN_2382083	ENSG00000134853-ILMN_2086470	ENSG00000134853-ILMN_2086470
ENSG00000105974-ILMN_1687583	ENSG00000162733-ILMN_2410523	ENSG00000106483-ILMN_2185728	ENSG00000154822-ILMN_1737025	ENSG00000105974-ILMN_1687583	ENSG00000162733-ILMN_2410523	ENSG00000154518-ILMN_1770466	ENSG00000116128-ILMN_1704452	ENSG00000138135-ILMN_1741021	ENSG00000116678-ILMN_2234956
ENSG00000113721-ILMN_1815057	ENSG00000128050-ILMN_1773760	ENSG00000114346-ILMN_1717173	ENSG00000090863-ILMN_1772261	ENSG00000113721-ILMN_1815057	ENSG00000128050-ILMN_1773760	ENSG00000138430-ILMN_1659820	ENSG00000132676-ILMN_1666706	ENSG00000092964-ILMN_1672503	ENSG00000131016-ILMN_1715532
ENSG00000162998-ILMN_1716246	ENSG00000142156-ILMN_1732151	ENSG00000122786-ILMN_1730487	ENSG00000149131-ILMN_1670305	ENSG00000162998-ILMN_1716246	ENSG00000142156-ILMN_1732151	ENSG00000163479-ILMN_1783226	ENSG00000101084-ILMN_2283388	ENSG00000153823-ILMN_1671891	ENSG00000106809-ILMN_2387105
ENSG00000162407-ILMN_2408683	ENSG00000004478-ILMN_1782045	ENSG00000135763-ILMN_1696556	ENSG00000100162-ILMN_2368718	ENSG00000162407-ILMN_2408683	ENSG00000004478-ILMN_1782045	ENSG00000067369-ILMN_1664440	ENSG00000138029-ILMN_2197846	ENSG00000113657-ILMN_1679262	ENSG00000146476-ILMN_2186678
ENSG00000162407-ILMN_2388800	ENSG00000115380-ILMN_2350634	ENSG00000134057-ILMN_1712803	ENSG00000115252-ILMN_1778924	ENSG00000162407-ILMN_2388800	ENSG00000115380-ILMN_2350634	ENSG00000138029-ILMN_2197846	ENSG00000131236-ILMN_1797604	ENSG00000164109-ILMN_2112460	ENSG00000079102-ILMN_1812795
ENSG00000162407-ILMN_1672608	ENSG00000074590-ILMN_2079786	ENSG00000005102-ILMN_2414568	ENSG00000079819-ILMN_2069128	ENSG00000162407-ILMN_1672608	ENSG00000074590-ILMN_2079786	ENSG00000108262-ILMN_1733155	ENSG00000163430-ILMN_2201678	ENSG00000134138-ILMN_1664416	ENSG00000132646-ILMN_1694177
ENSG00000101310-ILMN_2366246	ENSG00000076248-ILMN_1683120	ENSG00000154240-ILMN_2369756	ENSG00000145362-ILMN_1652729	ENSG00000101310-ILMN_2366246	ENSG00000076248-ILMN_1683120	ENSG00000127124-ILMN_1864166	ENSG00000111640-ILMN_2038778	ENSG00000115594-ILMN_1810584	ENSG00000134138-ILMN_1695945
ENSG00000101310-ILMN_1657483	ENSG00000000005-ILMN_1763587	ENSG00000151748-ILMN_2050654	ENSG00000073111-ILMN_1681503	ENSG00000101310-ILMN_1657483	ENSG00000000005-ILMN_1763587	ENSG00000122884-ILMN_1747442	ENSG00000099864-ILMN_2387214	ENSG00000149131-ILMN_1670305	ENSG00000138160-ILMN_2143155
ENSG00000106809-ILMN_2387105	ENSG00000105538-ILMN_1755657	ENSG00000128591-ILMN_1715748	ENSG00000141424-ILMN_2143566	ENSG00000106809-ILMN_2387105	ENSG00000105538-ILMN_1755657	ENSG00000028310-ILMN_1811481	ENSG00000011052-ILMN_1693430	ENSG00000005102-ILMN_2414568	ENSG00000113387-ILMN_1736054
ENSG00000106809-ILMN_1790098	ENSG00000163520-ILMN_2390919	ENSG00000138160-ILMN_2143155	ENSG00000110799-ILMN_1752755	ENSG00000106809-ILMN_1790098	ENSG00000163520-ILMN_2390919	ENSG00000148334-ILMN_2345016	ENSG00000131043-ILMN_1721225	ENSG00000109846-ILMN_1729216	ENSG00000106462-ILMN_2364529
ENSG00000106809-ILMN_1688838	ENSG00000117593-ILMN_1676191	ENSG00000151725-ILMN_1679438	ENSG00000161800-ILMN_1702140	ENSG00000106809-ILMN_1688838	ENSG00000117593-ILMN_1676191	ENSG00000084090-ILMN_2367782	ENSG00000115234-ILMN_1732810	ENSG00000104147-ILMN_1759277	ENSG00000106333-ILMN_1707070
ENSG00000100979-ILMN_1773389	ENSG00000137563-ILMN_2195914	ENSG00000136999-ILMN_1787186	ENSG00000067113-ILMN_1739161	ENSG00000100979-ILMN_1773389	ENSG00000137563-ILMN_2195914	ENSG00000138614-ILMN_1700169	ENSG00000154845-ILMN_2345512	ENSG00000135763-ILMN_1696556	ENSG00000118971-ILMN_1667081
ENSG00000100979-ILMN_1711748	ENSG00000131378-ILMN_1800787	ENSG00000127951-ILMN_1693009	ENSG00000122952-ILMN_2362545	ENSG00000100979-ILMN_1711748	ENSG00000131378-ILMN_1800787	ENSG00000108395-ILMN_1671513	ENSG00000138614-ILMN_1700169	ENSG00000148700-ILMN_1787378	ENSG00000146648-ILMN_1798975
ENSG00000138135-ILMN_1741021	ENSG00000159131-ILMN_1679476	ENSG00000115163-ILMN_1801257	ENSG00000092964-ILMN_1672503	ENSG00000138135-ILMN_1741021	ENSG00000159131-ILMN_1679476	ENSG00000105698-ILMN_2324672	ENSG00000130175-ILMN_1777794	ENSG00000106809-ILMN_2387105	ENSG00000134138-ILMN_1664416
ENSG00000005243-ILMN_1667361	ENSG00000163430-ILMN_2201678	ENSG00000137575-ILMN_2363591	ENSG00000164111-ILMN_1741003	ENSG00000005243-ILMN_1667361	ENSG00000163430-ILMN_2201678	ENSG00000119977-ILMN_1678652	ENSG00000140319-ILMN_1809347	ENSG00000010818-ILMN_1745447	ENSG00000088756-ILMN_1797753
ENSG00000144711-ILMN_1808299	ENSG00000050165-ILMN_1815673	ENSG00000106399-ILMN_1716895	ENSG00000084636-ILMN_1684554	ENSG00000144711-ILMN_1808299	ENSG00000050165-ILMN_1815673	ENSG00000012822-ILMN_1774427	ENSG00000052723-ILMN_1653524	ENSG00000106462-ILMN_1652913	ENSG00000115252-ILMN_1775163
ENSG00000087586-ILMN_2357438	ENSG00000136732-ILMN_1668039	ENSG00000156261-ILMN_1717868	ENSG00000067113-ILMN_2343278	ENSG00000087586-ILMN_2357438	ENSG00000136732-ILMN_1668039	ENSG00000135047-ILMN_1694757	ENSG00000139531-ILMN_2383455	ENSG00000138160-ILMN_2143155	ENSG00000115252-ILMN_1805564
ENSG00000087586-ILMN_1680955	ENSG00000067113-ILMN_1739161	ENSG00000129009-ILMN_1747593	ENSG00000115163-ILMN_1801257	ENSG00000087586-ILMN_1680955	ENSG00000067113-ILMN_1739161	ENSG00000120705-ILMN_2222991	ENSG00000125868-ILMN_1706426	ENSG00000140525-ILMN_1655642	ENSG00000154240-ILMN_2273331
ENSG00000108924-ILMN_1722829	ENSG00000114054-ILMN_1761010	ENSG00000135316-ILMN_1727740	ENSG00000164116-ILMN_1808590	ENSG00000108924-ILMN_1722829	ENSG00000114054-ILMN_1761010	ENSG00000110104-ILMN_1792681	ENSG00000131469-ILMN_1656807	ENSG00000000005-ILMN_1763587	ENSG00000134138-ILMN_2398077
ENSG00000101938-ILMN_1678233	ENSG00000135218-ILMN_1784863	ENSG00000140092-ILMN_2223941	ENSG00000148700-ILMN_1787378	ENSG00000101938-ILMN_1678233	ENSG00000135218-ILMN_1784863	ENSG00000105677-ILMN_1803624	ENSG00000028310-ILMN_1811481	ENSG00000079819-ILMN_1805448	ENSG00000164692-ILMN_1785272
ENSG00000067113-ILMN_2343278	ENSG00000142192-ILMN_2404065	ENSG00000106538-ILMN_1810844	ENSG00000132749-ILMN_1661778	ENSG00000067113-ILMN_2343278	ENSG00000142192-ILMN_2404065	ENSG00000144028-ILMN_1705928	ENSG00000135486-ILMN_1661346	ENSG00000144366-ILMN_1802690	ENSG00000163359-ILMN_2307861
ENSG00000067113-ILMN_1739161	ENSG00000110799-ILMN_1752755	ENSG00000164104-ILMN_2219712	ENSG00000118849-ILMN_1743620	ENSG00000067113-ILMN_1739161	ENSG00000110799-ILMN_1752755	ENSG00000014641-ILMN_1656913	ENSG00000012822-ILMN_1774427	ENSG00000154240-ILMN_2273331	ENSG00000071242-ILMN_1702501
ENSG00000067113-ILMN_1676296	ENSG00000104812-ILMN_1711289	ENSG00000129596-ILMN_2234187	ENSG00000118971-ILMN_1667081	ENSG00000067113-ILMN_1676296	ENSG00000104812-ILMN_1711289	ENSG00000030582-ILMN_1724250	ENSG00000157954-ILMN_2321292	ENSG00000143387-ILMN_1758895	ENSG00000122691-ILMN_1672908
ENSG00000116017-ILMN_1670130	ENSG00000162998-ILMN_1716246	ENSG00000160180-ILMN_1811387	ENSG00000113657-ILMN_1679262	ENSG00000116017-ILMN_1670130	ENSG00000162998-ILMN_1716246	ENSG00000141349-ILMN_2127477	ENSG00000140157-ILMN_1685742	ENSG00000106462-ILMN_2364529	ENSG00000132749-ILMN_1661778
ENSG00000132749-ILMN_2389528	ENSG00000128050-ILMN_2392546	ENSG00000024422-ILMN_1808777	ENSG00000131378-ILMN_1800787	ENSG00000132749-ILMN_2389528	ENSG00000128050-ILMN_2392546	ENSG00000062822-ILMN_1652580	ENSG00000063978-ILMN_1687941	ENSG00000100243-ILMN_2308582	ENSG00000111247-ILMN_1670353
ENSG00000132749-ILMN_1661778	ENSG00000035862-ILMN_1721876	ENSG00000161981-ILMN_1801118	ENSG00000151892-ILMN_1725678	ENSG00000132749-ILMN_1661778	ENSG00000035862-ILMN_1721876	ENSG00000050327-ILMN_1657443	ENSG00000138326-ILMN_1656625	ENSG00000130520-ILMN_1788099	ENSG00000000005-ILMN_1763587
ENSG00000120885-ILMN_1798298	ENSG00000067113-ILMN_2343278	ENSG00000151892-ILMN_1725678	ENSG00000112984-ILMN_1695658	ENSG00000120885-ILMN_1798298	ENSG00000067113-ILMN_2343278	ENSG00000131508-ILMN_1699503	ENSG00000112640-ILMN_1780940	ENSG00000160182-ILMN_1722489	ENSG00000160182-ILMN_1722489
ENSG00000079308-ILMN_1807919	ENSG00000090104-ILMN_1656011	ENSG00000157456-ILMN_1801939	ENSG00000109846-ILMN_1729216	ENSG00000079308-ILMN_1807919	ENSG00000090104-ILMN_1656011	ENSG00000095906-ILMN_1657237	ENSG00000152102-ILMN_1677122	ENSG00000134138-ILMN_2398077	ENSG00000141682-ILMN_2098446
ENSG00000136717-ILMN_2309245	ENSG00000138778-ILMN_2225718	ENSG00000136261-ILMN_1676548	ENSG00000084676-ILMN_1669033	ENSG00000136717-ILMN_2309245	ENSG00000138778-ILMN_2225718	ENSG00000135250-ILMN_1695468	ENSG00000091164-ILMN_1756860	ENSG00000084628-ILMN_1739374	ENSG00000065328-ILMN_2413898
ENSG00000136717-ILMN_1674160	ENSG00000079102-ILMN_1723477	ENSG00000073712-ILMN_1695290	ENSG00000141424-ILMN_1750394	ENSG00000136717-ILMN_1674160	ENSG00000079102-ILMN_1723477	ENSG00000160791-ILMN_2145033	ENSG00000130175-ILMN_2400512	ENSG00000020181-ILMN_1773059	ENSG00000164035-ILMN_1685917
ENSG00000089685-ILMN_2349459	ENSG00000154822-ILMN_1737025	ENSG00000029993-ILMN_1733519	ENSG00000029993-ILMN_1733519	ENSG00000089685-ILMN_2349459	ENSG00000154822-ILMN_1737025	ENSG00000126106-ILMN_1688041	ENSG00000139531-ILMN_1710682	ENSG00000154473-ILMN_2245180	ENSG00000010818-ILMN_1745447
ENSG00000089685-ILMN_1803124	ENSG00000119138-ILMN_1778523	ENSG00000158373-ILMN_1758623	ENSG00000135763-ILMN_1696556	ENSG00000089685-ILMN_1803124	ENSG00000119138-ILMN_1778523	ENSG00000104979-ILMN_1671374	ENSG00000100211-ILMN_1678484	ENSG00000146648-ILMN_1798975	ENSG00000148700-ILMN_1787378
ENSG00000123240-ILMN_2381899	ENSG00000129007-ILMN_1815707	ENSG00000106823-ILMN_1746763	ENSG00000106538-ILMN_1810844	ENSG00000123240-ILMN_2381899	ENSG00000129007-ILMN_1815707	ENSG00000061794-ILMN_2189993	ENSG00000124562-ILMN_2086064	ENSG00000138442-ILMN_2045729	ENSG00000106462-ILMN_1652913
ENSG00000119699-ILMN_1687652	ENSG00000050165-ILMN_2398159	ENSG00000104324-ILMN_2058795	ENSG00000142173-ILMN_1809928	ENSG00000119699-ILMN_1687652	ENSG00000050165-ILMN_2398159	ENSG00000135486-ILMN_1661346	ENSG00000141756-ILMN_1659905	ENSG00000151892-ILMN_2334359	ENSG00000081189-ILMN_1742544
ENSG00000122691-ILMN_1672908	ENSG00000118523-ILMN_2115125	ENSG00000073111-ILMN_1681503	ENSG00000005102-ILMN_1657145	ENSG00000122691-ILMN_1672908	ENSG00000118523-ILMN_2115125	ENSG00000125868-ILMN_1706426	ENSG00000147533-ILMN_2268921	ENSG00000115252-ILMN_1778924	ENSG00000155962-ILMN_1795754
ENSG00000153823-ILMN_1671891	ENSG00000079337-ILMN_2135258	ENSG00000112186-ILMN_1691237	ENSG00000035862-ILMN_1721876	ENSG00000153823-ILMN_1671891	ENSG00000079337-ILMN_2135258	ENSG00000138326-ILMN_1656625	ENSG00000085063-ILMN_2333687	ENSG00000088756-ILMN_1797753	ENSG00000100243-ILMN_2308582
ENSG00000121671-ILMN_1796180	ENSG00000158373-ILMN_1758623	ENSG00000136810-ILMN_1680314	ENSG00000136261-ILMN_1676548	ENSG00000121671-ILMN_1796180	ENSG00000158373-ILMN_1758623	ENSG00000117410-ILMN_2353642	ENSG00000113716-ILMN_1694686	ENSG00000153071-ILMN_2128428	ENSG00000020181-ILMN_1773059
ENSG00000085662-ILMN_1701731	ENSG00000152583-ILMN_2218208	ENSG00000133392-ILMN_1660086	ENSG00000141682-ILMN_2098446	ENSG00000085662-ILMN_1701731	ENSG00000152583-ILMN_2218208	ENSG00000108107-ILMN_1673509	ENSG00000075461-ILMN_1702149	ENSG00000115252-ILMN_1805564	ENSG00000145386-ILMN_1786125
ENSG00000141338-ILMN_2129886	ENSG00000118242-ILMN_1713679	ENSG00000115594-ILMN_1810584	ENSG00000116016-ILMN_1704753	ENSG00000141338-ILMN_2129886	ENSG00000118242-ILMN_1713679	ENSG00000069329-ILMN_1761721	ENSG00000135506-ILMN_2361807	ENSG00000138639-ILMN_1801833	ENSG00000127920-ILMN_1782419
ENSG00000141338-ILMN_1796801	ENSG00000138722-ILMN_1660114	ENSG00000091136-ILMN_1658709	ENSG00000019144-ILMN_1666819	ENSG00000141338-ILMN_1796801	ENSG00000138722-ILMN_1660114	ENSG00000148834-ILMN_1808196	ENSG00000125779-ILMN_1772058	ENSG00000111247-ILMN_1670353	ENSG00000149131-ILMN_1670305
ENSG00000138180-ILMN_1747016	ENSG00000136045-ILMN_1743049	ENSG00000074590-ILMN_2079786	ENSG00000106462-ILMN_1652913	ENSG00000138180-ILMN_1747016	ENSG00000136045-ILMN_1743049	ENSG00000156515-ILMN_1761829	ENSG00000051108-ILMN_2374164	ENSG00000134590-ILMN_1708143	ENSG00000048162-ILMN_1704055
ENSG00000112984-ILMN_1695658	ENSG00000163513-ILMN_1726245	ENSG00000010818-ILMN_1745447	ENSG00000134138-ILMN_1664416	ENSG00000112984-ILMN_1695658	ENSG00000163513-ILMN_1726245	ENSG00000126768-ILMN_1813260	ENSG00000140307-ILMN_1753719	ENSG00000131016-ILMN_1715532	ENSG00000079819-ILMN_1805448
ENSG00000115163-ILMN_1801257	ENSG00000104490-ILMN_1788538	ENSG00000076555-ILMN_1763852	ENSG00000153823-ILMN_1671891	ENSG00000115163-ILMN_1801257	ENSG00000104490-ILMN_1788538	ENSG00000135250-ILMN_1657451	ENSG00000111640-ILMN_1343295	ENSG00000115252-ILMN_1775163	ENSG00000073756-ILMN_2054297
ENSG00000164111-ILMN_1741003	ENSG00000139436-ILMN_2355776	ENSG00000134531-ILMN_1801616	ENSG00000154240-ILMN_2369756	ENSG00000164111-ILMN_1741003	ENSG00000139436-ILMN_2355776	ENSG00000100138-ILMN_1709809	ENSG00000067369-ILMN_1664440	ENSG00000048162-ILMN_1704055	ENSG00000115594-ILMN_1810584
ENSG00000140525-ILMN_1655642	ENSG00000053254-ILMN_2106902	ENSG00000101825-ILMN_1803213	ENSG00000106809-ILMN_2387105	ENSG00000140525-ILMN_1655642	ENSG00000053254-ILMN_2106902	ENSG00000143384-ILMN_1803988	ENSG00000121989-ILMN_2152711	ENSG00000142173-ILMN_1809928	ENSG00000163520-ILMN_2390919
ENSG00000143995-ILMN_1705685	ENSG00000132718-ILMN_1717934	ENSG00000035862-ILMN_1721876	ENSG00000163468-ILMN_1651828	ENSG00000143995-ILMN_1705685	ENSG00000132718-ILMN_1717934	ENSG00000125691-ILMN_1755115	ENSG00000139684-ILMN_1669818	ENSG00000122691-ILMN_1672908	ENSG00000163520-ILMN_1774602
ENSG00000065911-ILMN_2405521	ENSG00000143515-ILMN_1814688	ENSG00000137726-ILMN_1768812	ENSG00000149131-ILMN_1711272	ENSG00000065911-ILMN_2405521	ENSG00000143515-ILMN_1814688	ENSG00000063978-ILMN_1687941	ENSG00000119844-ILMN_2402766	ENSG00000053254-ILMN_1783954	ENSG00000109062-ILMN_1680925
ENSG00000065911-ILMN_1674706	ENSG00000163520-ILMN_1774602	ENSG00000154822-ILMN_1737025	ENSG00000162407-ILMN_1672608	ENSG00000065911-ILMN_1674706	ENSG00000163520-ILMN_1774602	ENSG00000112640-ILMN_1780940	ENSG00000125971-ILMN_1766762	ENSG00000024422-ILMN_1808777	ENSG00000141424-ILMN_2143566
ENSG00000115825-ILMN_1703196	ENSG00000127083-ILMN_1749846	ENSG00000127990-ILMN_1674620	ENSG00000136999-ILMN_1787186	ENSG00000115825-ILMN_1703196	ENSG00000127083-ILMN_1749846	ENSG00000100138-ILMN_1697614	ENSG00000164733-ILMN_1696360	ENSG00000155962-ILMN_1795754	ENSG00000126561-ILMN_1753547
ENSG00000091127-ILMN_1779353	ENSG00000116678-ILMN_1731966	ENSG00000105974-ILMN_1687583	ENSG00000106462-ILMN_2364529	ENSG00000091127-ILMN_1779353	ENSG00000116678-ILMN_1731966	ENSG00000066933-ILMN_2173919	ENSG00000126261-ILMN_1742872	ENSG00000132646-ILMN_1694177	ENSG00000151892-ILMN_2334359
ENSG00000106538-ILMN_1810844	ENSG00000140092-ILMN_2223941	ENSG00000106066-ILMN_1682928	ENSG00000122786-ILMN_1730487	ENSG00000106538-ILMN_1810844	ENSG00000140092-ILMN_2223941	ENSG00000156261-ILMN_1717868	ENSG00000130669-ILMN_1763187	ENSG00000102384-ILMN_2119307	ENSG00000138639-ILMN_1801833
ENSG00000100526-ILMN_1666305	ENSG00000123096-ILMN_1775486	ENSG00000096063-ILMN_1798804	ENSG00000136810-ILMN_1680314	ENSG00000100526-ILMN_1666305	ENSG00000123096-ILMN_1775486	ENSG00000110619-ILMN_2367469	ENSG00000134802-ILMN_1672553	ENSG00000012048-ILMN_2311089	ENSG00000004776-ILMN_1721283
ENSG00000033867-ILMN_2200917	ENSG00000119699-ILMN_1687652	ENSG00000079931-ILMN_1687501	ENSG00000005102-ILMN_2414568	ENSG00000033867-ILMN_2200917	ENSG00000119699-ILMN_1687652	ENSG00000110958-ILMN_1719749	ENSG00000147533-ILMN_1805221	ENSG00000121440-ILMN_1742949	ENSG00000131018-ILMN_1666785
ENSG00000033867-ILMN_1808354	ENSG00000129003-ILMN_2398865	ENSG00000163687-ILMN_2049184	ENSG00000121440-ILMN_1742949	ENSG00000033867-ILMN_1808354	ENSG00000129003-ILMN_2398865	ENSG00000141013-ILMN_1783798	ENSG00000148834-ILMN_1808196	ENSG00000100979-ILMN_1773389	ENSG00000100219-ILMN_2365465
ENSG00000137074-ILMN_2317348	ENSG00000149925-ILMN_1741148	ENSG00000106066-ILMN_2400759	ENSG00000065911-ILMN_2405521	ENSG00000137074-ILMN_2317348	ENSG00000149925-ILMN_1741148	ENSG00000163468-ILMN_2334989	ENSG00000158793-ILMN_1698330	ENSG00000073756-ILMN_2054297	ENSG00000163468-ILMN_1651828
ENSG00000137074-ILMN_2260058	ENSG00000069122-ILMN_1728785	ENSG00000164035-ILMN_1685917	ENSG00000106333-ILMN_1707070	ENSG00000137074-ILMN_2260058	ENSG00000069122-ILMN_1728785	ENSG00000136156-ILMN_1751708	ENSG00000100994-ILMN_1778360	ENSG00000113387-ILMN_1736054	ENSG00000120318-ILMN_1812618
ENSG00000137074-ILMN_1726752	ENSG00000154330-ILMN_1781388	ENSG00000108924-ILMN_1722829	ENSG00000122786-ILMN_1717990	ENSG00000137074-ILMN_1726752	ENSG00000154330-ILMN_1781388	ENSG00000052723-ILMN_1653524	ENSG00000112511-ILMN_2385866	ENSG00000164035-ILMN_1685917	ENSG00000024422-ILMN_1808777
ENSG00000164032-ILMN_1707858	ENSG00000134215-ILMN_2399463	ENSG00000119138-ILMN_1778523	ENSG00000106399-ILMN_1716895	ENSG00000164032-ILMN_1707858	ENSG00000134215-ILMN_2399463	ENSG00000130758-ILMN_1658152	ENSG00000124942-ILMN_1752159	ENSG00000079102-ILMN_1710522	ENSG00000101773-ILMN_2363621
ENSG00000084628-ILMN_1739374	ENSG00000139329-ILMN_2167805	ENSG00000154262-ILMN_1795507	ENSG00000129009-ILMN_1747593	ENSG00000084628-ILMN_1739374	ENSG00000139329-ILMN_2167805	ENSG00000118418-ILMN_2355004	ENSG00000105698-ILMN_2324672	ENSG00000061918-ILMN_1782567	ENSG00000164032-ILMN_1707858
ENSG00000142173-ILMN_1809928	ENSG00000134817-ILMN_1700183	ENSG00000163788-ILMN_2107184	ENSG00000024422-ILMN_1808777	ENSG00000142173-ILMN_1809928	ENSG00000134817-ILMN_1700183	ENSG00000120742-ILMN_1706817	ENSG00000125695-ILMN_2348243	ENSG00000116678-ILMN_2234956	ENSG00000073111-ILMN_1681503
ENSG00000142173-ILMN_1783909	ENSG00000117525-ILMN_2129572	ENSG00000159674-ILMN_1676099	ENSG00000158373-ILMN_1758623	ENSG00000142173-ILMN_1783909	ENSG00000117525-ILMN_2129572	ENSG00000083312-ILMN_1699820	ENSG00000139832-ILMN_1708881	ENSG00000131462-ILMN_1695731	ENSG00000123243-ILMN_2335557
ENSG00000142173-ILMN_1765017	ENSG00000136636-ILMN_2134555	ENSG00000123240-ILMN_2381899	ENSG00000132718-ILMN_1717934	ENSG00000142173-ILMN_1765017	ENSG00000136636-ILMN_2134555	ENSG00000023734-ILMN_1731194	ENSG00000087245-ILMN_1762106	ENSG00000104738-ILMN_1737205	ENSG00000059804-ILMN_1775708
ENSG00000146950-ILMN_1681777	ENSG00000017427-ILMN_2056087	ENSG00000135218-ILMN_1796094	ENSG00000159403-ILMN_1768753	ENSG00000146950-ILMN_1681777	ENSG00000017427-ILMN_2056087	ENSG00000125868-ILMN_2380698	ENSG00000127540-ILMN_1745049	ENSG00000112984-ILMN_1695658	ENSG00000079102-ILMN_1710522
ENSG00000141424-ILMN_2143566	ENSG00000140545-ILMN_1756071	ENSG00000163468-ILMN_1651828	ENSG00000115252-ILMN_1805564	ENSG00000141424-ILMN_2143566	ENSG00000140545-ILMN_1756071	ENSG00000106608-ILMN_1777811	ENSG00000110108-ILMN_2092756	ENSG00000127920-ILMN_1782419	ENSG00000164692-ILMN_2104356
ENSG00000141424-ILMN_1750394	ENSG00000164104-ILMN_1654268	ENSG00000079819-ILMN_1805448	ENSG00000101265-ILMN_1709683	ENSG00000141424-ILMN_1750394	ENSG00000164104-ILMN_1654268	ENSG00000158019-ILMN_1778684	ENSG00000163453-ILMN_2062468	ENSG00000163132-ILMN_1777397	ENSG00000113657-ILMN_1679262
ENSG00000079102-ILMN_1812795	ENSG00000151892-ILMN_1725678	ENSG00000141682-ILMN_2098446	ENSG00000139329-ILMN_2167805	ENSG00000079102-ILMN_1812795	ENSG00000151892-ILMN_1725678	ENSG00000125505-ILMN_1722218	ENSG00000118705-ILMN_1693421	ENSG00000125850-ILMN_1724832	ENSG00000144366-ILMN_1802690
ENSG00000079102-ILMN_1724669	ENSG00000019505-ILMN_1658499	ENSG00000130520-ILMN_1788099	ENSG00000152082-ILMN_1717184	ENSG00000079102-ILMN_1724669	ENSG00000019505-ILMN_1658499	ENSG00000133318-ILMN_1691001	ENSG00000162694-ILMN_2388425	ENSG00000079931-ILMN_1687501	ENSG00000100979-ILMN_1773389
ENSG00000079102-ILMN_1723477	ENSG00000134215-ILMN_1657679	ENSG00000113387-ILMN_1736054	ENSG00000160180-ILMN_1811387	ENSG00000079102-ILMN_1723477	ENSG00000134215-ILMN_1657679	ENSG00000133318-ILMN_1651652	ENSG00000047849-ILMN_1788351	ENSG00000091656-ILMN_1657606	ENSG00000124356-ILMN_1739253
ENSG00000079102-ILMN_1710522	ENSG00000091831-ILMN_1678535	ENSG00000075884-ILMN_2208413	ENSG00000106823-ILMN_2228938	ENSG00000079102-ILMN_1710522	ENSG00000091831-ILMN_1678535	ENSG00000050327-ILMN_1703840	ENSG00000122705-ILMN_2345837	ENSG00000149557-ILMN_1727992	ENSG00000131773-ILMN_1727790
ENSG00000064199-ILMN_1678423	ENSG00000150867-ILMN_1911042	ENSG00000050405-ILMN_1704369	ENSG00000131773-ILMN_1691747	ENSG00000064199-ILMN_1678423	ENSG00000150867-ILMN_1911042	ENSG00000149925-ILMN_1736700	ENSG00000110619-ILMN_2367469	ENSG00000131773-ILMN_1727790	ENSG00000119138-ILMN_1778523
ENSG00000109805-ILMN_1751444	ENSG00000117020-ILMN_2325610	ENSG00000151892-ILMN_2334359	ENSG00000064692-ILMN_1807969	ENSG00000109805-ILMN_1751444	ENSG00000117020-ILMN_2325610	ENSG00000138614-ILMN_2268026	ENSG00000054611-ILMN_2096743	ENSG00000084676-ILMN_1669033	ENSG00000104147-ILMN_1759277
ENSG00000138430-ILMN_1709075	ENSG00000071051-ILMN_1724718	ENSG00000161570-ILMN_2098126	ENSG00000101445-ILMN_1727098	ENSG00000138430-ILMN_1709075	ENSG00000071051-ILMN_1724718	ENSG00000115561-ILMN_1743505	ENSG00000089006-ILMN_1673676	ENSG00000126561-ILMN_1753547	ENSG00000140092-ILMN_2223941
ENSG00000138430-ILMN_1659820	ENSG00000072571-ILMN_1781942	ENSG00000151914-ILMN_1675992	ENSG00000143476-ILMN_1779711	ENSG00000138430-ILMN_1659820	ENSG00000072571-ILMN_1781942	ENSG00000116288-ILMN_1744713	ENSG00000160791-ILMN_2145033	ENSG00000106823-ILMN_1746763	ENSG00000131378-ILMN_1800787
ENSG00000104332-ILMN_2149164	ENSG00000151725-ILMN_1679438	ENSG00000108821-ILMN_1701308	ENSG00000164104-ILMN_1654268	ENSG00000104332-ILMN_2149164	ENSG00000151725-ILMN_1679438	ENSG00000102316-ILMN_1661417	ENSG00000108592-ILMN_1811692	ENSG00000125257-ILMN_1788457	ENSG00000112984-ILMN_1695658
ENSG00000112902-ILMN_1880012	ENSG00000164683-ILMN_1788203	ENSG00000146476-ILMN_1798108	ENSG00000133392-ILMN_1660086	ENSG00000112902-ILMN_1880012	ENSG00000164683-ILMN_1788203	ENSG00000112146-ILMN_1702928	ENSG00000131508-ILMN_1725644	ENSG00000131018-ILMN_1666785	ENSG00000153071-ILMN_2128428
ENSG00000103852-ILMN_2319234	ENSG00000145362-ILMN_1776363	ENSG00000151632-ILMN_2412336	ENSG00000128591-ILMN_1715748	ENSG00000103852-ILMN_2319234	ENSG00000145362-ILMN_1776363	ENSG00000162576-ILMN_2068257	ENSG00000051108-ILMN_2374159	ENSG00000082175-ILMN_1811014	ENSG00000104738-ILMN_1737205
ENSG00000103852-ILMN_1690320	ENSG00000162496-ILMN_1752478	ENSG00000139329-ILMN_2167805	ENSG00000156261-ILMN_1717868	ENSG00000103852-ILMN_1690320	ENSG00000162496-ILMN_1752478	ENSG00000137767-ILMN_1667199	ENSG00000130758-ILMN_1658152	ENSG00000141682-ILMN_2098446	ENSG00000164056-ILMN_1769280
ENSG00000135316-ILMN_1727740	ENSG00000111913-ILMN_1726597	ENSG00000106809-ILMN_2387105	ENSG00000049540-ILMN_2385672	ENSG00000135316-ILMN_1727740	ENSG00000111913-ILMN_1726597	ENSG00000135940-ILMN_1663512	ENSG00000066933-ILMN_2173919	ENSG00000132749-ILMN_1661778	ENSG00000121440-ILMN_1742949
ENSG00000111801-ILMN_2373831	ENSG00000073737-ILMN_1733998	ENSG00000148700-ILMN_1678501	ENSG00000112936-ILMN_1687848	ENSG00000111801-ILMN_2373831	ENSG00000073737-ILMN_1733998	ENSG00000089248-ILMN_2251184	ENSG00000125868-ILMN_2380698	ENSG00000138758-ILMN_1788778	ENSG00000142173-ILMN_1809928
ENSG00000138640-ILMN_2401258	ENSG00000163359-ILMN_2307861	ENSG00000136717-ILMN_2309245	ENSG00000140092-ILMN_2223941	ENSG00000138640-ILMN_2401258	ENSG00000163359-ILMN_2307861	ENSG00000119013-ILMN_2119945	ENSG00000123243-ILMN_2235707	ENSG00000073111-ILMN_1681503	ENSG00000012048-ILMN_2311089
ENSG00000138640-ILMN_2401253	ENSG00000077942-ILMN_1700541	ENSG00000138640-ILMN_1752510	ENSG00000151892-ILMN_2334359	ENSG00000138640-ILMN_2401253	ENSG00000077942-ILMN_1700541	ENSG00000104872-ILMN_1675131	ENSG00000102572-ILMN_1695773	ENSG00000122786-ILMN_1730487	ENSG00000141424-ILMN_1750394
ENSG00000138640-ILMN_2291092	ENSG00000079931-ILMN_1687501	ENSG00000053254-ILMN_2106902	ENSG00000140525-ILMN_1655642	ENSG00000138640-ILMN_2291092	ENSG00000079931-ILMN_1687501	ENSG00000157954-ILMN_2321292	ENSG00000125743-ILMN_1771060	ENSG00000149131-ILMN_1711272	ENSG00000143387-ILMN_1758895
ENSG00000138640-ILMN_1800267	ENSG00000134352-ILMN_1746604	ENSG00000131462-ILMN_1695731	ENSG00000131018-ILMN_1666785	ENSG00000138640-ILMN_1800267	ENSG00000134352-ILMN_1746604	ENSG00000136003-ILMN_1735432	ENSG00000162980-ILMN_1771738	ENSG00000131378-ILMN_1800787	ENSG00000119508-ILMN_1807298
ENSG00000138640-ILMN_1752510	ENSG00000164116-ILMN_1808590	ENSG00000109794-ILMN_1786278	ENSG00000146648-ILMN_1798975	ENSG00000138640-ILMN_1752510	ENSG00000164116-ILMN_1808590	ENSG00000108395-ILMN_1711327	ENSG00000143314-ILMN_2398995	ENSG00000081189-ILMN_1742544	ENSG00000084628-ILMN_1739374
ENSG00000121440-ILMN_2406304	ENSG00000140750-ILMN_1718610	ENSG00000131773-ILMN_1691747	ENSG00000164104-ILMN_2219712	ENSG00000121440-ILMN_2406304	ENSG00000140750-ILMN_1718610	ENSG00000132740-ILMN_1801909	ENSG00000049323-ILMN_1656321	ENSG00000137575-ILMN_2363591	ENSG00000079102-ILMN_1724669
ENSG00000121440-ILMN_1742949	ENSG00000102760-ILMN_1658494	ENSG00000101605-ILMN_1680344	ENSG00000138135-ILMN_1741021	ENSG00000121440-ILMN_1742949	ENSG00000102760-ILMN_1658494	ENSG00000004478-ILMN_1782045	ENSG00000154723-ILMN_1652806	ENSG00000140284-ILMN_1700831	ENSG00000140525-ILMN_1655642
ENSG00000121440-ILMN_1703511	ENSG00000126787-ILMN_1749829	ENSG00000002586-ILMN_2056032	ENSG00000112186-ILMN_1691237	ENSG00000121440-ILMN_1703511	ENSG00000126787-ILMN_1749829	ENSG00000089356-ILMN_1665372	ENSG00000074964-ILMN_2389445	ENSG00000049540-ILMN_1757506	ENSG00000103852-ILMN_1690320
ENSG00000121440-ILMN_1699552	ENSG00000143612-ILMN_1660602	ENSG00000163132-ILMN_1777397	ENSG00000091136-ILMN_1658709	ENSG00000121440-ILMN_1699552	ENSG00000143612-ILMN_1660602	ENSG00000134825-ILMN_1786759	ENSG00000149929-ILMN_1678037	ENSG00000120318-ILMN_1812618	ENSG00000106399-ILMN_1716895
ENSG00000134375-ILMN_1656798	ENSG00000012048-ILMN_2311089	ENSG00000134352-ILMN_1849013	ENSG00000155962-ILMN_1795754	ENSG00000134375-ILMN_1656798	ENSG00000012048-ILMN_2311089	ENSG00000063978-ILMN_2142695	ENSG00000162980-ILMN_2332558	ENSG00000100979-ILMN_1711748	ENSG00000125257-ILMN_1788457
ENSG00000123095-ILMN_1726809	ENSG00000024422-ILMN_1808777	ENSG00000011052-ILMN_1693430	ENSG00000163687-ILMN_2049184	ENSG00000123095-ILMN_1726809	ENSG00000024422-ILMN_1808777	ENSG00000101084-ILMN_2387599	ENSG00000112640-ILMN_1699384	ENSG00000101773-ILMN_2363621	ENSG00000136826-ILMN_2137789
ENSG00000143179-ILMN_1768662	ENSG00000164692-ILMN_2104356	ENSG00000079462-ILMN_1748093	ENSG00000026652-ILMN_1730504	ENSG00000143179-ILMN_1768662	ENSG00000164692-ILMN_2104356	ENSG00000120438-ILMN_1660661	ENSG00000141367-ILMN_1756779	ENSG00000050165-ILMN_2398159	ENSG00000154262-ILMN_1795507
ENSG00000140443-ILMN_1744023	ENSG00000109084-ILMN_1710962	ENSG00000112984-ILMN_1695658	ENSG00000134531-ILMN_1801616	ENSG00000140443-ILMN_1744023	ENSG00000109084-ILMN_1710962	ENSG00000137414-ILMN_1807448	ENSG00000110330-ILMN_1768194	ENSG00000050165-ILMN_1815673	ENSG00000082175-ILMN_1811014
ENSG00000140443-ILMN_1675048	ENSG00000109794-ILMN_1786278	ENSG00000115252-ILMN_1778924	ENSG00000076555-ILMN_1763852	ENSG00000140443-ILMN_1675048	ENSG00000109794-ILMN_1786278	ENSG00000116161-ILMN_1691340	ENSG00000101182-ILMN_1701962	ENSG00000113083-ILMN_1695880	ENSG00000163132-ILMN_1777397
ENSG00000121152-ILMN_1657600	ENSG00000071967-ILMN_1712305	ENSG00000100979-ILMN_1773389	ENSG00000153071-ILMN_2128428	ENSG00000121152-ILMN_1657600	ENSG00000071967-ILMN_1712305	ENSG00000150093-ILMN_1714820	ENSG00000153113-ILMN_1774674	ENSG00000157557-ILMN_1720158	ENSG00000126787-ILMN_1749829
ENSG00000114346-ILMN_1717173	ENSG00000106034-ILMN_1677038	ENSG00000106333-ILMN_1707070	ENSG00000079931-ILMN_1687501	ENSG00000114346-ILMN_1717173	ENSG00000106034-ILMN_1677038	ENSG00000133816-ILMN_1785141	ENSG00000126746-ILMN_2347943	ENSG00000136826-ILMN_2137789	ENSG00000134590-ILMN_1708143
ENSG00000073111-ILMN_1681503	ENSG00000137804-ILMN_2409298	ENSG00000162733-ILMN_2410523	ENSG00000115594-ILMN_1810584	ENSG00000073111-ILMN_1681503	ENSG00000137804-ILMN_2409298	ENSG00000077721-ILMN_1681603	ENSG00000136861-ILMN_1725235	ENSG00000134138-ILMN_1792995	ENSG00000150753-ILMN_1706246
ENSG00000126561-ILMN_1753547	ENSG00000143748-ILMN_1712636	ENSG00000105538-ILMN_1755657	ENSG00000113387-ILMN_1736054	ENSG00000126561-ILMN_1753547	ENSG00000143748-ILMN_1712636	ENSG00000146433-ILMN_1710078	ENSG00000105583-ILMN_1757914	ENSG00000102024-ILMN_2041788	ENSG00000122420-ILMN_1813341
ENSG00000162576-ILMN_2068257	ENSG00000136999-ILMN_1787186	ENSG00000138640-ILMN_2401258	ENSG00000117632-ILMN_1657796	ENSG00000162576-ILMN_2068257	ENSG00000136999-ILMN_1787186	ENSG00000137575-ILMN_2363586	ENSG00000163156-ILMN_1746598	ENSG00000123243-ILMN_2335557	ENSG00000157557-ILMN_1720158
ENSG00000162576-ILMN_1682778	ENSG00000134709-ILMN_1741406	ENSG00000111247-ILMN_1670353	ENSG00000137575-ILMN_2363591	ENSG00000162576-ILMN_1682778	ENSG00000134709-ILMN_1741406	ENSG00000136861-ILMN_1725235	ENSG00000162694-ILMN_1797950	ENSG00000126787-ILMN_1749829	ENSG00000102384-ILMN_2119307
ENSG00000137273-ILMN_1674934	ENSG00000018236-ILMN_1661852	ENSG00000122176-ILMN_1789639	ENSG00000106066-ILMN_1682928	ENSG00000137273-ILMN_1674934	ENSG00000018236-ILMN_1661852	ENSG00000083312-ILMN_1763627	ENSG00000163191-ILMN_1750101	ENSG00000164032-ILMN_1707858	ENSG00000113083-ILMN_1695880
ENSG00000160180-ILMN_1811387	ENSG00000107562-ILMN_1803825	ENSG00000142173-ILMN_1809928	ENSG00000010818-ILMN_1745447	ENSG00000160180-ILMN_1811387	ENSG00000107562-ILMN_1803825	ENSG00000075461-ILMN_1702149	ENSG00000091640-ILMN_1684446	ENSG00000164056-ILMN_1769280	ENSG00000132718-ILMN_1717934
ENSG00000164109-ILMN_2112460	ENSG00000029993-ILMN_1733519	ENSG00000138722-ILMN_1660114	ENSG00000154262-ILMN_1795507	ENSG00000164109-ILMN_2112460	ENSG00000029993-ILMN_1733519	ENSG00000143543-ILMN_2206716	ENSG00000137507-ILMN_2129161	ENSG00000026652-ILMN_1730504	ENSG00000131462-ILMN_2367743
ENSG00000164109-ILMN_1777564	ENSG00000162772-ILMN_2374865	ENSG00000132646-ILMN_1694177	ENSG00000074590-ILMN_2079786	ENSG00000164109-ILMN_1777564	ENSG00000162772-ILMN_2374865	ENSG00000113716-ILMN_1694686	ENSG00000122565-ILMN_1782173	ENSG00000154262-ILMN_1795507	ENSG00000104738-ILMN_2412860
ENSG00000076248-ILMN_1735719	ENSG00000162482-ILMN_2145396	ENSG00000101445-ILMN_1727098	ENSG00000132646-ILMN_1694177	ENSG00000076248-ILMN_1735719	ENSG00000162482-ILMN_2145396	ENSG00000127837-ILMN_1653165	ENSG00000072135-ILMN_1770005	ENSG00000079616-ILMN_1814589	ENSG00000164919-ILMN_1654151
ENSG00000076248-ILMN_1722769	ENSG00000113296-ILMN_1736078	ENSG00000164104-ILMN_1654268	ENSG00000050405-ILMN_1704369	ENSG00000076248-ILMN_1722769	ENSG00000113296-ILMN_1736078	ENSG00000140264-ILMN_1663484	ENSG00000133318-ILMN_1691001	ENSG00000142156-ILMN_1732151	ENSG00000137575-ILMN_2363591
ENSG00000076248-ILMN_1683120	ENSG00000134352-ILMN_1797861	ENSG00000138758-ILMN_1788778	ENSG00000073712-ILMN_1695290	ENSG00000076248-ILMN_1683120	ENSG00000134352-ILMN_1797861	ENSG00000070759-ILMN_1654370	ENSG00000115561-ILMN_1743505	ENSG00000004776-ILMN_1721283	ENSG00000073756-ILMN_1677511
ENSG00000106541-ILMN_1814151	ENSG00000139436-ILMN_1760922	ENSG00000079616-ILMN_1814589	ENSG00000100979-ILMN_1773389	ENSG00000106541-ILMN_1814151	ENSG00000139436-ILMN_1760922	ENSG00000112146-ILMN_1667120	ENSG00000127837-ILMN_1653165	ENSG00000117020-ILMN_2325612	ENSG00000084676-ILMN_1669033
ENSG00000124249-ILMN_1788421	ENSG00000011465-ILMN_1768227	ENSG00000100219-ILMN_1809433	ENSG00000106829-ILMN_2103761	ENSG00000124249-ILMN_1788421	ENSG00000011465-ILMN_1768227	ENSG00000162576-ILMN_1682778	ENSG00000111252-ILMN_1752046	ENSG00000079102-ILMN_1724669	ENSG00000140284-ILMN_1700831
ENSG00000151240-ILMN_1676062	ENSG00000149260-ILMN_1737089	ENSG00000122786-ILMN_1717990	ENSG00000139329-ILMN_1790529	ENSG00000151240-ILMN_1676062	ENSG00000149260-ILMN_1737089	ENSG00000108395-ILMN_1704383	ENSG00000163956-ILMN_1660341	ENSG00000132718-ILMN_1717934	ENSG00000123243-ILMN_1793695
ENSG00000106399-ILMN_1716895	ENSG00000113621-ILMN_1662848	ENSG00000000005-ILMN_1763587	ENSG00000134352-ILMN_1849013	ENSG00000106399-ILMN_1716895	ENSG00000113621-ILMN_1662848	ENSG00000131966-ILMN_1798254	ENSG00000102572-ILMN_1702723	ENSG00000109062-ILMN_1680925	ENSG00000049540-ILMN_1757506
ENSG00000001167-ILMN_1690325	ENSG00000116016-ILMN_1704753	ENSG00000118971-ILMN_1667081	ENSG00000163132-ILMN_1777397	ENSG00000001167-ILMN_1690325	ENSG00000116016-ILMN_1704753	ENSG00000134318-ILMN_1659099	ENSG00000120438-ILMN_2313434	ENSG00000140092-ILMN_2223941	ENSG00000152082-ILMN_1717184
ENSG00000128059-ILMN_1674302	ENSG00000136826-ILMN_2137789	ENSG00000049540-ILMN_2385672	ENSG00000131462-ILMN_1695731	ENSG00000128059-ILMN_1674302	ENSG00000136826-ILMN_2137789	ENSG00000085117-ILMN_2392274	ENSG00000103932-ILMN_1713605	ENSG00000010810-ILMN_2249920	ENSG00000163788-ILMN_2107184
ENSG00000108821-ILMN_1701308	ENSG00000136235-ILMN_1801205	ENSG00000061918-ILMN_1782567	ENSG00000100219-ILMN_2365465	ENSG00000108821-ILMN_1701308	ENSG00000136235-ILMN_1801205	ENSG00000102316-ILMN_1789567	ENSG00000102401-ILMN_2334765	ENSG00000054282-ILMN_1728802	ENSG00000054282-ILMN_1728802
ENSG00000118193-ILMN_1808071	ENSG00000100219-ILMN_1809433	ENSG00000122952-ILMN_2362549	ENSG00000101825-ILMN_1803213	ENSG00000118193-ILMN_1808071	ENSG00000100219-ILMN_1809433	ENSG00000085117-ILMN_1662973	ENSG00000083312-ILMN_1699820	ENSG00000002586-ILMN_2056032	ENSG00000164104-ILMN_2219712
ENSG00000081189-ILMN_1742544	ENSG00000154262-ILMN_1795507	ENSG00000012660-ILMN_2174369	ENSG00000131016-ILMN_1686846	ENSG00000081189-ILMN_1742544	ENSG00000154262-ILMN_1795507	ENSG00000149929-ILMN_1678037	ENSG00000156253-ILMN_1698233	ENSG00000162733-ILMN_2410523	ENSG00000133392-ILMN_1660086
ENSG00000130520-ILMN_1788099	ENSG00000137563-ILMN_1681754	ENSG00000106624-ILMN_1736178	ENSG00000108924-ILMN_1722829	ENSG00000130520-ILMN_1788099	ENSG00000137563-ILMN_1681754	ENSG00000126012-ILMN_1798224	ENSG00000105193-ILMN_1651850	ENSG00000117650-ILMN_2051373	ENSG00000061918-ILMN_1782567
ENSG00000151792-ILMN_1769633	ENSG00000164111-ILMN_1741003	ENSG00000149925-ILMN_1741148	ENSG00000142156-ILMN_1732151	ENSG00000151792-ILMN_1769633	ENSG00000164111-ILMN_1741003	ENSG00000163156-ILMN_1746598	ENSG00000125505-ILMN_1722218	ENSG00000133392-ILMN_1660086	ENSG00000091656-ILMN_1657606
ENSG00000100320-ILMN_1745130	ENSG00000100448-ILMN_1680424	ENSG00000139329-ILMN_1790529	ENSG00000091127-ILMN_1779353	ENSG00000100320-ILMN_1745130	ENSG00000100448-ILMN_1680424	ENSG00000138413-ILMN_1696432	ENSG00000131966-ILMN_1798254	ENSG00000137507-ILMN_2129161	ENSG00000079931-ILMN_1687501
ENSG00000100320-ILMN_1697418	ENSG00000067704-ILMN_1671207	ENSG00000101773-ILMN_2363621	ENSG00000122359-ILMN_2380494	ENSG00000100320-ILMN_1697418	ENSG00000067704-ILMN_1671207	ENSG00000054611-ILMN_2096743	ENSG00000114784-ILMN_1679324	ENSG00000124212-ILMN_1667692	ENSG00000076248-ILMN_1683120
ENSG00000100028-ILMN_1794599	ENSG00000115594-ILMN_1810584	ENSG00000153071-ILMN_2128428	ENSG00000080986-ILMN_1664511	ENSG00000100028-ILMN_1794599	ENSG00000115594-ILMN_1810584	ENSG00000105193-ILMN_1651850	ENSG00000132740-ILMN_1801909	ENSG00000103852-ILMN_1690320	ENSG00000138640-ILMN_2401258
ENSG00000136261-ILMN_1676548	ENSG00000137804-ILMN_1726720	ENSG00000064199-ILMN_1678423	ENSG00000111247-ILMN_1670353	ENSG00000136261-ILMN_1676548	ENSG00000137804-ILMN_1726720	ENSG00000162980-ILMN_1771738	ENSG00000130940-ILMN_1655191	ENSG00000119138-ILMN_1778523	ENSG00000053254-ILMN_1783954
ENSG00000079819-ILMN_2069128	ENSG00000116132-ILMN_1739496	ENSG00000134590-ILMN_1708143	ENSG00000115252-ILMN_1775163	ENSG00000079819-ILMN_2069128	ENSG00000116132-ILMN_1739496	ENSG00000100644-ILMN_1681283	ENSG00000035141-ILMN_1655307	ENSG00000010810-ILMN_1686555	ENSG00000149131-ILMN_1711272
ENSG00000079819-ILMN_1805448	ENSG00000000971-ILMN_2412192	ENSG00000118729-ILMN_1722329	ENSG00000157404-ILMN_2229379	ENSG00000079819-ILMN_1805448	ENSG00000000971-ILMN_2412192	ENSG00000135406-ILMN_1723678	ENSG00000107745-ILMN_1807540	ENSG00000146476-ILMN_2186678	ENSG00000109084-ILMN_1710962
ENSG00000154822-ILMN_1737025	ENSG00000087245-ILMN_1762106	ENSG00000140525-ILMN_1655642	ENSG00000114698-ILMN_1757338	ENSG00000154822-ILMN_1737025	ENSG00000087245-ILMN_1762106	ENSG00000162980-ILMN_2332558	ENSG00000073350-ILMN_2413615	ENSG00000059804-ILMN_1775708	ENSG00000122786-ILMN_1717990
ENSG00000131773-ILMN_1727790	ENSG00000137507-ILMN_2129161	ENSG00000164109-ILMN_1777564	ENSG00000106066-ILMN_2400759	ENSG00000131773-ILMN_1727790	ENSG00000137507-ILMN_2129161	ENSG00000100211-ILMN_1678484	ENSG00000159792-ILMN_1700770	ENSG00000142173-ILMN_1783909	ENSG00000164056-ILMN_1651610
ENSG00000131773-ILMN_1691747	ENSG00000148700-ILMN_1678501	ENSG00000134324-ILMN_1671554	ENSG00000119138-ILMN_1778523	ENSG00000131773-ILMN_1691747	ENSG00000148700-ILMN_1678501	ENSG00000125743-ILMN_1771060	ENSG00000138614-ILMN_2268026	ENSG00000080986-ILMN_1664511	ENSG00000133026-ILMN_1815154
ENSG00000121621-ILMN_1779153	ENSG00000019549-ILMN_2082585	ENSG00000073737-ILMN_1733998	ENSG00000053254-ILMN_2106902	ENSG00000121621-ILMN_1779153	ENSG00000019549-ILMN_2082585	ENSG00000115561-ILMN_1683827	ENSG00000111676-ILMN_2373830	ENSG00000091136-ILMN_1658709	ENSG00000103353-ILMN_1700811
ENSG00000083857-ILMN_1754795	ENSG00000111247-ILMN_1670353	ENSG00000105971-ILMN_1658835	ENSG00000154473-ILMN_1693145	ENSG00000083857-ILMN_1754795	ENSG00000111247-ILMN_1670353	ENSG00000137824-ILMN_1727309	ENSG00000135250-ILMN_1657451	ENSG00000106829-ILMN_2103761	ENSG00000146476-ILMN_1798108
ENSG00000099139-ILMN_1767934	ENSG00000122359-ILMN_2380494	ENSG00000164109-ILMN_2112460	ENSG00000096063-ILMN_1798804	ENSG00000099139-ILMN_1767934	ENSG00000122359-ILMN_2380494	ENSG00000102978-ILMN_1659411	ENSG00000108262-ILMN_1733155	ENSG00000154240-ILMN_2369756	ENSG00000117650-ILMN_2051373
ENSG00000073350-ILMN_2413615	ENSG00000104738-ILMN_1737205	ENSG00000126561-ILMN_1753547	ENSG00000079819-ILMN_1805448	ENSG00000073350-ILMN_2413615	ENSG00000104738-ILMN_1737205	ENSG00000005238-ILMN_1732609	ENSG00000049860-ILMN_1806692	ENSG00000104147-ILMN_2196984	ENSG00000073737-ILMN_1733998
ENSG00000127990-ILMN_1674620	ENSG00000082175-ILMN_1811014	ENSG00000101310-ILMN_2366246	ENSG00000088756-ILMN_1797753	ENSG00000127990-ILMN_1674620	ENSG00000082175-ILMN_1811014	ENSG00000115234-ILMN_1732810	ENSG00000138413-ILMN_1696432	ENSG00000152082-ILMN_1717184	ENSG00000138722-ILMN_1660114
ENSG00000150753-ILMN_1706246	ENSG00000130600-ILMN_2148527	ENSG00000113083-ILMN_1695880	ENSG00000138758-ILMN_1788778	ENSG00000150753-ILMN_1706246	ENSG00000130600-ILMN_2148527	ENSG00000106608-ILMN_2386818	ENSG00000100225-ILMN_1667112	ENSG00000127663-ILMN_1720531	ENSG00000149557-ILMN_1727992
ENSG00000079462-ILMN_1748093	ENSG00000136732-ILMN_1682332	ENSG00000053254-ILMN_1783954	ENSG00000150867-ILMN_1911042	ENSG00000079462-ILMN_1748093	ENSG00000136732-ILMN_1682332	ENSG00000125148-ILMN_1686664	ENSG00000062822-ILMN_1652580	ENSG00000153071-ILMN_1764228	ENSG00000134138-ILMN_1792995
ENSG00000104147-ILMN_2196984	ENSG00000115306-ILMN_1690708	ENSG00000110092-ILMN_1688480	ENSG00000162733-ILMN_2410523	ENSG00000104147-ILMN_2196984	ENSG00000115306-ILMN_1690708	ENSG00000132676-ILMN_1781680	ENSG00000133318-ILMN_1651652	ENSG00000112769-ILMN_1795442	ENSG00000079462-ILMN_1748093
ENSG00000104147-ILMN_1759277	ENSG00000156113-ILMN_2297765	ENSG00000064692-ILMN_1807969	ENSG00000122176-ILMN_1789639	ENSG00000104147-ILMN_1759277	ENSG00000156113-ILMN_2297765	ENSG00000112640-ILMN_1699384	ENSG00000068745-ILMN_2328835	ENSG00000141424-ILMN_2143566	ENSG00000106829-ILMN_2103761
ENSG00000164116-ILMN_2131177	ENSG00000150540-ILMN_2284744	ENSG00000157654-ILMN_1691959	ENSG00000104738-ILMN_2412860	ENSG00000164116-ILMN_2131177	ENSG00000150540-ILMN_2284744	ENSG00000130669-ILMN_1763187	ENSG00000105287-ILMN_2331525	ENSG00000124356-ILMN_1739253	ENSG00000138640-ILMN_1752510
ENSG00000164116-ILMN_1808590	ENSG00000053254-ILMN_1783954	ENSG00000112936-ILMN_1687848	ENSG00000136717-ILMN_2309245	ENSG00000164116-ILMN_1808590	ENSG00000053254-ILMN_1783954	ENSG00000147421-ILMN_1720059	ENSG00000106608-ILMN_2386818	ENSG00000151914-ILMN_1675992	ENSG00000124356-ILMN_2391355
ENSG00000131378-ILMN_1800787	ENSG00000161981-ILMN_1801118	ENSG00000143476-ILMN_1779711	ENSG00000081189-ILMN_1742544	ENSG00000131378-ILMN_1800787	ENSG00000161981-ILMN_1801118	ENSG00000110108-ILMN_2092756	ENSG00000148334-ILMN_2345016	ENSG00000108821-ILMN_1701308	ENSG00000106823-ILMN_1746763
ENSG00000134590-ILMN_1708143	ENSG00000069667-ILMN_2322498	ENSG00000117632-ILMN_1657796	ENSG00000084676-ILMN_2335198	ENSG00000134590-ILMN_1708143	ENSG00000069667-ILMN_2322498	ENSG00000015479-ILMN_2296369	ENSG00000119321-ILMN_1804863	ENSG00000105538-ILMN_1755657	ENSG00000100979-ILMN_1711748
ENSG00000128591-ILMN_1715748	ENSG00000032219-ILMN_2338447	ENSG00000038427-ILMN_1687301	ENSG00000108821-ILMN_1701308	ENSG00000128591-ILMN_1715748	ENSG00000032219-ILMN_2338447	ENSG00000101474-ILMN_1674394	ENSG00000099326-ILMN_1670816	ENSG00000106399-ILMN_1716895	ENSG00000065911-ILMN_1674706
ENSG00000106605-ILMN_1691436	ENSG00000147400-ILMN_1695645	ENSG00000149591-ILMN_1778668	ENSG00000151632-ILMN_2412336	ENSG00000106605-ILMN_1691436	ENSG00000147400-ILMN_1695645	ENSG00000100644-ILMN_1763260	ENSG00000124762-ILMN_1787212	ENSG00000101825-ILMN_1803213	ENSG00000154240-ILMN_2369756
ENSG00000131459-ILMN_1709674	ENSG00000109670-ILMN_1668634	ENSG00000105894-ILMN_1813753	ENSG00000142173-ILMN_1783909	ENSG00000131459-ILMN_1709674	ENSG00000109670-ILMN_1668634	ENSG00000130940-ILMN_1655191	ENSG00000124155-ILMN_1738759	ENSG00000117020-ILMN_2325610	ENSG00000124171-ILMN_1745154
ENSG00000122420-ILMN_2395652	ENSG00000156475-ILMN_1660732	ENSG00000117519-ILMN_1782439	ENSG00000146476-ILMN_1798108	ENSG00000122420-ILMN_2395652	ENSG00000156475-ILMN_1660732	ENSG00000078319-ILMN_1653182	ENSG00000104679-ILMN_1735474	ENSG00000143179-ILMN_1768662	ENSG00000102024-ILMN_2041788
ENSG00000122420-ILMN_1813341	ENSG00000124181-ILMN_2382906	ENSG00000122359-ILMN_2380494	ENSG00000124802-ILMN_1725105	ENSG00000122420-ILMN_1813341	ENSG00000124181-ILMN_2382906	ENSG00000065518-ILMN_1770589	ENSG00000143742-ILMN_1708627	ENSG00000122786-ILMN_1717990	ENSG00000104413-ILMN_1749180
ENSG00000078098-ILMN_2232854	ENSG00000119655-ILMN_1716678	ENSG00000122786-ILMN_2324002	ENSG00000164035-ILMN_1685917	ENSG00000078098-ILMN_2232854	ENSG00000119655-ILMN_1716678	ENSG00000130429-ILMN_2085760	ENSG00000152583-ILMN_2218208	ENSG00000138722-ILMN_1660114	ENSG00000026652-ILMN_1730504
ENSG00000127920-ILMN_1782419	ENSG00000112186-ILMN_1691237	ENSG00000117525-ILMN_2129572	ENSG00000106624-ILMN_1736178	ENSG00000127920-ILMN_1782419	ENSG00000112186-ILMN_1691237	ENSG00000089006-ILMN_1673676	ENSG00000100243-ILMN_2308582	ENSG00000119508-ILMN_1807298	ENSG00000105971-ILMN_1658835
ENSG00000106819-ILMN_2168166	ENSG00000136810-ILMN_2038776	ENSG00000149131-ILMN_1711272	ENSG00000061918-ILMN_1782567	ENSG00000106819-ILMN_2168166	ENSG00000136810-ILMN_2038776	ENSG00000138279-ILMN_1662322	ENSG00000133056-ILMN_2117323	ENSG00000115163-ILMN_1801257	ENSG00000080986-ILMN_1664511
ENSG00000117318-ILMN_1732296	ENSG00000112769-ILMN_1795442	ENSG00000119655-ILMN_1716678	ENSG00000122877-ILMN_1743199	ENSG00000117318-ILMN_1732296	ENSG00000112769-ILMN_1795442	ENSG00000103126-ILMN_1766185	ENSG00000126247-ILMN_1655418	ENSG00000122420-ILMN_1813341	ENSG00000104147-ILMN_2196984
ENSG00000130826-ILMN_1671257	ENSG00000108669-ILMN_2403852	ENSG00000005243-ILMN_1667361	ENSG00000163788-ILMN_2107184	ENSG00000130826-ILMN_1671257	ENSG00000108669-ILMN_2403852	ENSG00000102316-ILMN_1684984	ENSG00000130669-ILMN_2354673	ENSG00000010295-ILMN_2348268	ENSG00000105538-ILMN_1755657
ENSG00000081377-ILMN_2379560	ENSG00000125844-ILMN_1803810	ENSG00000153113-ILMN_1672947	ENSG00000150753-ILMN_1706246	ENSG00000081377-ILMN_2379560	ENSG00000125844-ILMN_1803810	ENSG00000116198-ILMN_2228453	ENSG00000099326-ILMN_1749838	ENSG00000019144-ILMN_1666819	ENSG00000010810-ILMN_2249920
ENSG00000081377-ILMN_1687074	ENSG00000139329-ILMN_1790529	ENSG00000143995-ILMN_1705685	ENSG00000002586-ILMN_2056032	ENSG00000081377-ILMN_1687074	ENSG00000139329-ILMN_1790529	ENSG00000100028-ILMN_1794599	ENSG00000130429-ILMN_2085760	ENSG00000105971-ILMN_1658835	ENSG00000035862-ILMN_1721876
ENSG00000091831-ILMN_1678535	ENSG00000136235-ILMN_2407389	ENSG00000019144-ILMN_1666819	ENSG00000011052-ILMN_1693430	ENSG00000091831-ILMN_1678535	ENSG00000136235-ILMN_2407389	ENSG00000149187-ILMN_2382083	ENSG00000154832-ILMN_1691276	ENSG00000119729-ILMN_1733453	ENSG00000127663-ILMN_1720531
ENSG00000110092-ILMN_1688480	ENSG00000144749-ILMN_1707342	ENSG00000153823-ILMN_1671891	ENSG00000151914-ILMN_1675992	ENSG00000110092-ILMN_1688480	ENSG00000144749-ILMN_1707342	ENSG00000152102-ILMN_1677122	ENSG00000100300-ILMN_2260991	ENSG00000106823-ILMN_2228938	ENSG00000151914-ILMN_1675992
ENSG00000020181-ILMN_1773059	ENSG00000118292-ILMN_1702231	ENSG00000140443-ILMN_1744023	ENSG00000020181-ILMN_1773059	ENSG00000020181-ILMN_1773059	ENSG00000118292-ILMN_1702231	ENSG00000099889-ILMN_1677226	ENSG00000125695-ILMN_2315694	ENSG00000106538-ILMN_1810844	ENSG00000162733-ILMN_2410523
ENSG00000113580-ILMN_2389347	ENSG00000127955-ILMN_2131467	ENSG00000125257-ILMN_1788457	ENSG00000100028-ILMN_1794599	ENSG00000113580-ILMN_2389347	ENSG00000127955-ILMN_2131467	ENSG00000101084-ILMN_1679195	ENSG00000124486-ILMN_2400583	ENSG00000123243-ILMN_1793695	ENSG00000100219-ILMN_1809433
ENSG00000113580-ILMN_1812384	ENSG00000105974-ILMN_1687583	ENSG00000106819-ILMN_2168166	ENSG00000105971-ILMN_1658835	ENSG00000113580-ILMN_1812384	ENSG00000105974-ILMN_1687583	ENSG00000155465-ILMN_1810275	ENSG00000108219-ILMN_1785060	ENSG00000164104-ILMN_2219712	ENSG00000124249-ILMN_1788421
ENSG00000113580-ILMN_1668525	ENSG00000019549-ILMN_1655740	ENSG00000020181-ILMN_1773059	ENSG00000151748-ILMN_2050654	ENSG00000113580-ILMN_1668525	ENSG00000019549-ILMN_1655740	ENSG00000159199-ILMN_1712430	ENSG00000106608-ILMN_1777811	ENSG00000069122-ILMN_1728785	ENSG00000010810-ILMN_1686555
ENSG00000130592-ILMN_1791623	ENSG00000135365-ILMN_1699496	ENSG00000064666-ILMN_1708486	ENSG00000091831-ILMN_1678535	ENSG00000130592-ILMN_1791623	ENSG00000135365-ILMN_1699496	ENSG00000130669-ILMN_2354673	ENSG00000070759-ILMN_1654370	ENSG00000035862-ILMN_1721876	ENSG00000117632-ILMN_1657796
ENSG00000130592-ILMN_1699836	ENSG00000143742-ILMN_2099594	ENSG00000134352-ILMN_1746604	ENSG00000138722-ILMN_1660114	ENSG00000130592-ILMN_1699836	ENSG00000143742-ILMN_2099594	ENSG00000139832-ILMN_1708881	ENSG00000138674-ILMN_1724959	ENSG00000164056-ILMN_1651610	ENSG00000050165-ILMN_2398159
ENSG00000130592-ILMN_1654778	ENSG00000136960-ILMN_1780799	ENSG00000080986-ILMN_1664511	ENSG00000105538-ILMN_1755657	ENSG00000130592-ILMN_1654778	ENSG00000136960-ILMN_1780799	ENSG00000124486-ILMN_2400583	ENSG00000105677-ILMN_1803624	ENSG00000005243-ILMN_1667361	ENSG00000107937-ILMN_1742577
ENSG00000104413-ILMN_1749180	ENSG00000124785-ILMN_2150112	ENSG00000161570-ILMN_1773352	ENSG00000134138-ILMN_1792995	ENSG00000104413-ILMN_1749180	ENSG00000124785-ILMN_2150112	ENSG00000134802-ILMN_1672553	ENSG00000065970-ILMN_1731648	ENSG00000163468-ILMN_1651828	ENSG00000154473-ILMN_1693145
ENSG00000131149-ILMN_1807767	ENSG00000107562-ILMN_1791447	ENSG00000106541-ILMN_1814151	ENSG00000101003-ILMN_1697751	ENSG00000131149-ILMN_1807767	ENSG00000107562-ILMN_1791447	ENSG00000060656-ILMN_1657128	ENSG00000120333-ILMN_1779423	ENSG00000106034-ILMN_1677038	ENSG00000143179-ILMN_1768662
ENSG00000156261-ILMN_1717868	ENSG00000113088-ILMN_1710734	ENSG00000138135-ILMN_1741021	ENSG00000123243-ILMN_2335557	ENSG00000156261-ILMN_1717868	ENSG00000113088-ILMN_1710734	ENSG00000074964-ILMN_1689770	ENSG00000122884-ILMN_1747442	ENSG00000124171-ILMN_1745154	ENSG00000138758-ILMN_1788778
ENSG00000158406-ILMN_1751120	ENSG00000108176-ILMN_2269256	ENSG00000134352-ILMN_1797861	ENSG00000079102-ILMN_1812795	ENSG00000158406-ILMN_1751120	ENSG00000108176-ILMN_2269256	ENSG00000100890-ILMN_1701512	ENSG00000160710-ILMN_2320964	ENSG00000134817-ILMN_1700183	ENSG00000143995-ILMN_1705685
ENSG00000119729-ILMN_1810559	ENSG00000152217-ILMN_1720513	ENSG00000162745-ILMN_1765557	ENSG00000079616-ILMN_1814589	ENSG00000119729-ILMN_1810559	ENSG00000152217-ILMN_1720513	ENSG00000130429-ILMN_1804530	ENSG00000100106-ILMN_1753413	ENSG00000150753-ILMN_1706246	ENSG00000122786-ILMN_1730487
ENSG00000119729-ILMN_1733453	ENSG00000139514-ILMN_1683859	ENSG00000133574-ILMN_1748473	ENSG00000100219-ILMN_1809433	ENSG00000119729-ILMN_1733453	ENSG00000139514-ILMN_1683859	ENSG00000102054-ILMN_1770053	ENSG00000053254-ILMN_1665304	ENSG00000073756-ILMN_1677511	ENSG00000136960-ILMN_1780799
ENSG00000134531-ILMN_1801616	ENSG00000124019-ILMN_1749878	ENSG00000111275-ILMN_1793859	ENSG00000124207-ILMN_1706238	ENSG00000134531-ILMN_1801616	ENSG00000124019-ILMN_1749878	ENSG00000074410-ILMN_2382942	ENSG00000077463-ILMN_1654246	ENSG00000148468-ILMN_1749868	ENSG00000050165-ILMN_1815673
ENSG00000136854-ILMN_2414878	ENSG00000140284-ILMN_1700831	ENSG00000154174-ILMN_1746426	ENSG00000136960-ILMN_2373791	ENSG00000136854-ILMN_2414878	ENSG00000140284-ILMN_1700831	ENSG00000141756-ILMN_1659905	ENSG00000136003-ILMN_2409062	ENSG00000076248-ILMN_1683120	ENSG00000002586-ILMN_2056032
ENSG00000136854-ILMN_1810657	ENSG00000147065-ILMN_1659895	ENSG00000127152-ILMN_1665761	ENSG00000109794-ILMN_1786278	ENSG00000136854-ILMN_1810657	ENSG00000147065-ILMN_1659895	ENSG00000156253-ILMN_1698233	ENSG00000087302-ILMN_1696708	ENSG00000136960-ILMN_1780799	ENSG00000128654-ILMN_2306565
ENSG00000136854-ILMN_1728747	ENSG00000122877-ILMN_1743199	ENSG00000019549-ILMN_2082585	ENSG00000064666-ILMN_1708486	ENSG00000136854-ILMN_1728747	ENSG00000122877-ILMN_1743199	ENSG00000092847-ILMN_1671326	ENSG00000130429-ILMN_1804530	ENSG00000123095-ILMN_1726809	ENSG00000011052-ILMN_1693430
ENSG00000120738-ILMN_1762899	ENSG00000106462-ILMN_1708105	ENSG00000124802-ILMN_1725105	ENSG00000161981-ILMN_1801118	ENSG00000120738-ILMN_1762899	ENSG00000106462-ILMN_1708105	ENSG00000072778-ILMN_2263466	ENSG00000121964-ILMN_1762741	ENSG00000117632-ILMN_1657796	ENSG00000142156-ILMN_1732151
ENSG00000129009-ILMN_1747593	ENSG00000137285-ILMN_1680874	ENSG00000144711-ILMN_1808299	ENSG00000125257-ILMN_1788457	ENSG00000129009-ILMN_1747593	ENSG00000137285-ILMN_1680874	ENSG00000138081-ILMN_1678404	ENSG00000137824-ILMN_1727309	ENSG00000065911-ILMN_1674706	ENSG00000159131-ILMN_1679476
ENSG00000129009-ILMN_1673609	ENSG00000073712-ILMN_1695290	ENSG00000137507-ILMN_2129161	ENSG00000107317-ILMN_1664464	ENSG00000129009-ILMN_1673609	ENSG00000073712-ILMN_1695290	ENSG00000120333-ILMN_1779423	ENSG00000112146-ILMN_1717063	ENSG00000101003-ILMN_1697751	ENSG00000101003-ILMN_1697751
ENSG00000160888-ILMN_1700584	ENSG00000145741-ILMN_2319414	ENSG00000106823-ILMN_2228938	ENSG00000142552-ILMN_1809850	ENSG00000160888-ILMN_1700584	ENSG00000145741-ILMN_2319414	ENSG00000136045-ILMN_1743049	ENSG00000153113-ILMN_1694943	ENSG00000164919-ILMN_1654151	ENSG00000128654-ILMN_1794046
ENSG00000106066-ILMN_2400759	ENSG00000049323-ILMN_1785402	ENSG00000134138-ILMN_1695945	ENSG00000134138-ILMN_2398077	ENSG00000106066-ILMN_2400759	ENSG00000049323-ILMN_1785402	ENSG00000127540-ILMN_1745049	ENSG00000126746-ILMN_1764891	ENSG00000136732-ILMN_1668039	ENSG00000106034-ILMN_1677038
ENSG00000106066-ILMN_1682928	ENSG00000106483-ILMN_2185728	ENSG00000121440-ILMN_1699552	ENSG00000117650-ILMN_2051373	ENSG00000106066-ILMN_1682928	ENSG00000106483-ILMN_2185728	ENSG00000163956-ILMN_1660341	ENSG00000063978-ILMN_2142695	ENSG00000138640-ILMN_2401258	ENSG00000153071-ILMN_1764228
ENSG00000102024-ILMN_2041788	ENSG00000155324-ILMN_2065690	ENSG00000105048-ILMN_2115991	ENSG00000157654-ILMN_1691959	ENSG00000102024-ILMN_2041788	ENSG00000155324-ILMN_2065690	ENSG00000157306-ILMN_1737168	ENSG00000119383-ILMN_1658951	ENSG00000154473-ILMN_1693145	ENSG00000142173-ILMN_1783909
ENSG00000102024-ILMN_1785265	ENSG00000127951-ILMN_1693009	ENSG00000122877-ILMN_1743199	ENSG00000053254-ILMN_1783954	ENSG00000102024-ILMN_1785265	ENSG00000127951-ILMN_1693009	ENSG00000106330-ILMN_2356909	ENSG00000053524-ILMN_2064355	ENSG00000163788-ILMN_2107184	ENSG00000135363-ILMN_1800078
ENSG00000136999-ILMN_1787186	ENSG00000117020-ILMN_2325612	ENSG00000109084-ILMN_1710962	ENSG00000122691-ILMN_1672908	ENSG00000136999-ILMN_1787186	ENSG00000117020-ILMN_2325612	ENSG00000109099-ILMN_1810864	ENSG00000138615-ILMN_2167758	ENSG00000141424-ILMN_1750394	ENSG00000131016-ILMN_1686846
ENSG00000163520-ILMN_2390919	ENSG00000163923-ILMN_2108357	ENSG00000106462-ILMN_2364529	ENSG00000101310-ILMN_2366246	ENSG00000163520-ILMN_2390919	ENSG00000163923-ILMN_2108357	ENSG00000047849-ILMN_1788351	ENSG00000157637-ILMN_2277419	ENSG00000109084-ILMN_1710962	ENSG00000136960-ILMN_2373791
ENSG00000163520-ILMN_1774602	ENSG00000134222-ILMN_1671843	ENSG00000130635-ILMN_1706505	ENSG00000126561-ILMN_1753547	ENSG00000163520-ILMN_1774602	ENSG00000134222-ILMN_1671843	ENSG00000105219-ILMN_1807525	ENSG00000157637-ILMN_1759743	ENSG00000011052-ILMN_1693430	ENSG00000069122-ILMN_1728785
ENSG00000051180-ILMN_2363027	ENSG00000163513-ILMN_2384241	ENSG00000160688-ILMN_1730325	ENSG00000134352-ILMN_1746604	ENSG00000051180-ILMN_2363027	ENSG00000163513-ILMN_2384241	ENSG00000130638-ILMN_2169676	ENSG00000102978-ILMN_1659411	ENSG00000133026-ILMN_1815154	ENSG00000140285-ILMN_1731240
ENSG00000051180-ILMN_2257432	ENSG00000122786-ILMN_2324002	ENSG00000132718-ILMN_1717934	ENSG00000124356-ILMN_1739253	ENSG00000051180-ILMN_2257432	ENSG00000122786-ILMN_2324002	ENSG00000137575-ILMN_2363591	ENSG00000115561-ILMN_1683827	ENSG00000142552-ILMN_1809850	ENSG00000118729-ILMN_1722329
ENSG00000051180-ILMN_1795609	ENSG00000071539-ILMN_1796589	ENSG00000102384-ILMN_2119307	ENSG00000149591-ILMN_1778668	ENSG00000051180-ILMN_1795609	ENSG00000071539-ILMN_1796589	ENSG00000053524-ILMN_2064355	ENSG00000134802-ILMN_1658407	ENSG00000122786-ILMN_2324002	ENSG00000115163-ILMN_1801257
ENSG00000157557-ILMN_1720158	ENSG00000160310-ILMN_2259119	ENSG00000146950-ILMN_1681777	ENSG00000138640-ILMN_1752510	ENSG00000157557-ILMN_1720158	ENSG00000160310-ILMN_2259119	ENSG00000125870-ILMN_1690706	ENSG00000135801-ILMN_1797056	ENSG00000140545-ILMN_1756071	ENSG00000124802-ILMN_1725105
ENSG00000079616-ILMN_1814589	ENSG00000116132-ILMN_1811851	ENSG00000152082-ILMN_1717184	ENSG00000120318-ILMN_1812618	ENSG00000079616-ILMN_1814589	ENSG00000116132-ILMN_1811851	ENSG00000015479-ILMN_1660179	ENSG00000120705-ILMN_2222991	ENSG00000105048-ILMN_2115991	ENSG00000106809-ILMN_1688838
ENSG00000096063-ILMN_1798804	ENSG00000151892-ILMN_2334359	ENSG00000145362-ILMN_1652729	ENSG00000143995-ILMN_1705685	ENSG00000096063-ILMN_1798804	ENSG00000151892-ILMN_2334359	ENSG00000100348-ILMN_1654457	ENSG00000129460-ILMN_2295879	ENSG00000100219-ILMN_2365465	ENSG00000163431-ILMN_1680948
ENSG00000029993-ILMN_1733519	ENSG00000163918-ILMN_1724489	ENSG00000158747-ILMN_2405009	ENSG00000127990-ILMN_1674620	ENSG00000029993-ILMN_1733519	ENSG00000163918-ILMN_1724489	ENSG00000089356-ILMN_1791580	ENSG00000151413-ILMN_2048811	ENSG00000118515-ILMN_1702487	ENSG00000112186-ILMN_1691237
ENSG00000100243-ILMN_2308582	ENSG00000081189-ILMN_1742544	ENSG00000111602-ILMN_1735093	ENSG00000153113-ILMN_1672947	ENSG00000100243-ILMN_2308582	ENSG00000081189-ILMN_1742544	ENSG00000159079-ILMN_1667230	ENSG00000060656-ILMN_1657128	ENSG00000136960-ILMN_2373791	ENSG00000136732-ILMN_1668039
ENSG00000100243-ILMN_1740441	ENSG00000038427-ILMN_1687301	ENSG00000116678-ILMN_2234956	ENSG00000122786-ILMN_2324002	ENSG00000100243-ILMN_1740441	ENSG00000038427-ILMN_1687301	ENSG00000108953-ILMN_2252136	ENSG00000100897-ILMN_1765825	ENSG00000138640-ILMN_1752510	ENSG00000088280-ILMN_1685441
ENSG00000111275-ILMN_1793859	ENSG00000101670-ILMN_2189027	ENSG00000101557-ILMN_2402947	ENSG00000100526-ILMN_1666305	ENSG00000111275-ILMN_1793859	ENSG00000101670-ILMN_2189027	ENSG00000105650-ILMN_1761277	ENSG00000005238-ILMN_1732609	ENSG00000164111-ILMN_1741003	ENSG00000138430-ILMN_1709075
ENSG00000004779-ILMN_2179018	ENSG00000073910-ILMN_1678437	ENSG00000143742-ILMN_2099594	ENSG00000109084-ILMN_1710962	ENSG00000004779-ILMN_2179018	ENSG00000073910-ILMN_1678437	ENSG00000133056-ILMN_2117323	ENSG00000100348-ILMN_1654457	ENSG00000135363-ILMN_1800078	ENSG00000138363-ILMN_1673991
ENSG00000111602-ILMN_1735093	ENSG00000128591-ILMN_1715748	ENSG00000115252-ILMN_1775163	ENSG00000134324-ILMN_1671554	ENSG00000111602-ILMN_1735093	ENSG00000128591-ILMN_1715748	ENSG00000131981-ILMN_1803788	ENSG00000050426-ILMN_2264681	ENSG00000084676-ILMN_1785785	ENSG00000087074-ILMN_1659936
ENSG00000050165-ILMN_2398159	ENSG00000135919-ILMN_1655595	ENSG00000133026-ILMN_1815154	ENSG00000112902-ILMN_1880012	ENSG00000050165-ILMN_2398159	ENSG00000135919-ILMN_1655595	ENSG00000138085-ILMN_1774584	ENSG00000142197-ILMN_2180239	ENSG00000064205-ILMN_1812461	ENSG00000117020-ILMN_2325612
ENSG00000050165-ILMN_1815673	ENSG00000102384-ILMN_2119307	ENSG00000156113-ILMN_2297765	ENSG00000144935-ILMN_1674380	ENSG00000050165-ILMN_1815673	ENSG00000102384-ILMN_2119307	ENSG00000144567-ILMN_1654851	ENSG00000141013-ILMN_1783798	ENSG00000140285-ILMN_1731240	ENSG00000122420-ILMN_2395652
ENSG00000050165-ILMN_1739759	ENSG00000011052-ILMN_1693430	ENSG00000137807-ILMN_1811472	ENSG00000012660-ILMN_2174369	ENSG00000050165-ILMN_1739759	ENSG00000011052-ILMN_1693430	ENSG00000072135-ILMN_1770005	ENSG00000156467-ILMN_2128489	ENSG00000104413-ILMN_1749180	ENSG00000160688-ILMN_1730325
ENSG00000117479-ILMN_2201668	ENSG00000067533-ILMN_1685661	ENSG00000137960-ILMN_1672545	ENSG00000158747-ILMN_1789599	ENSG00000117479-ILMN_2201668	ENSG00000067533-ILMN_1685661	ENSG00000150991-ILMN_2331501	ENSG00000131508-ILMN_1699503	ENSG00000073737-ILMN_1733998	ENSG00000117020-ILMN_2325610
ENSG00000099250-ILMN_1742547	ENSG00000154330-ILMN_1709590	ENSG00000116957-ILMN_1725183	ENSG00000117525-ILMN_2129572	ENSG00000099250-ILMN_1742547	ENSG00000154330-ILMN_1709590	ENSG00000072506-ILMN_1691926	ENSG00000126768-ILMN_1813260	ENSG00000163808-ILMN_1753063	ENSG00000140750-ILMN_1718610
ENSG00000099250-ILMN_1699574	ENSG00000142192-ILMN_1653283	ENSG00000144366-ILMN_1802690	ENSG00000000005-ILMN_1763587	ENSG00000099250-ILMN_1699574	ENSG00000142192-ILMN_1653283	ENSG00000116128-ILMN_1704452	ENSG00000092847-ILMN_1671326	ENSG00000103353-ILMN_1700811	ENSG00000105048-ILMN_2115991
ENSG00000158747-ILMN_2405009	ENSG00000127152-ILMN_1665761	ENSG00000147065-ILMN_1659895	ENSG00000139131-ILMN_1782635	ENSG00000158747-ILMN_2405009	ENSG00000127152-ILMN_1665761	ENSG00000164818-ILMN_1737402	ENSG00000083312-ILMN_1763627	ENSG00000162576-ILMN_2068257	ENSG00000128059-ILMN_1674302
ENSG00000158747-ILMN_1789599	ENSG00000065911-ILMN_1674706	ENSG00000106511-ILMN_1777263	ENSG00000101773-ILMN_2363621	ENSG00000158747-ILMN_1789599	ENSG00000065911-ILMN_1674706	ENSG00000131043-ILMN_1721225	ENSG00000111641-ILMN_1666960	ENSG00000131016-ILMN_1686846	ENSG00000029993-ILMN_1733519
ENSG00000127951-ILMN_1693009	ENSG00000106809-ILMN_2387105	ENSG00000154736-ILMN_1681886	ENSG00000130635-ILMN_1706505	ENSG00000127951-ILMN_1693009	ENSG00000106809-ILMN_2387105	ENSG00000141385-ILMN_2066124	ENSG00000105650-ILMN_1761277	ENSG00000107937-ILMN_1742577	ENSG00000106538-ILMN_1810844
ENSG00000133639-ILMN_1775743	ENSG00000156261-ILMN_1717868	ENSG00000115935-ILMN_1668417	ENSG00000154174-ILMN_1746426	ENSG00000133639-ILMN_1775743	ENSG00000156261-ILMN_1717868	ENSG00000077463-ILMN_1654246	ENSG00000100225-ILMN_1715963	ENSG00000112186-ILMN_1691237	ENSG00000164111-ILMN_1741003
ENSG00000146278-ILMN_1789955	ENSG00000129009-ILMN_1747593	ENSG00000141338-ILMN_2129886	ENSG00000104738-ILMN_1737205	ENSG00000146278-ILMN_1789955	ENSG00000129009-ILMN_1747593	ENSG00000129219-ILMN_1697880	ENSG00000153113-ILMN_1783627	ENSG00000131462-ILMN_2367743	ENSG00000130826-ILMN_1671257
ENSG00000116016-ILMN_1704753	ENSG00000140285-ILMN_1731240	ENSG00000122707-ILMN_2067269	ENSG00000103353-ILMN_1700811	ENSG00000116016-ILMN_1704753	ENSG00000140285-ILMN_1731240	ENSG00000154845-ILMN_1724544	ENSG00000150093-ILMN_1714820	ENSG00000116132-ILMN_1739496	ENSG00000164104-ILMN_1654268
ENSG00000135525-ILMN_2216815	ENSG00000151914-ILMN_1675992	ENSG00000162692-ILMN_2307903	ENSG00000113083-ILMN_1695880	ENSG00000135525-ILMN_2216815	ENSG00000151914-ILMN_1675992	ENSG00000118260-ILMN_2334242	ENSG00000105270-ILMN_1789733	ENSG00000029993-ILMN_1733519	ENSG00000101310-ILMN_2366246
ENSG00000135525-ILMN_1712719	ENSG00000159403-ILMN_1764109	ENSG00000128606-ILMN_1652826	ENSG00000137507-ILMN_2129161	ENSG00000135525-ILMN_1712719	ENSG00000159403-ILMN_1764109	ENSG00000160888-ILMN_1700584	ENSG00000156642-ILMN_1753975	ENSG00000007237-ILMN_1745994	ENSG00000163468-ILMN_2334989
ENSG00000142871-ILMN_2188264	ENSG00000129514-ILMN_1766650	ENSG00000136758-ILMN_2339825	ENSG00000004776-ILMN_1721283	ENSG00000142871-ILMN_2188264	ENSG00000129514-ILMN_1766650	ENSG00000099326-ILMN_1670816	ENSG00000163156-ILMN_2375651	ENSG00000157404-ILMN_2229379	ENSG00000134375-ILMN_1656798
ENSG00000160688-ILMN_1730325	ENSG00000138442-ILMN_1770692	ENSG00000115252-ILMN_1805564	ENSG00000135363-ILMN_1800078	ENSG00000160688-ILMN_1730325	ENSG00000138442-ILMN_1770692	ENSG00000114316-ILMN_1773505	ENSG00000164308-ILMN_2123312	ENSG00000162576-ILMN_1682778	ENSG00000164116-ILMN_1808590
ENSG00000160688-ILMN_1663667	ENSG00000164109-ILMN_2112460	ENSG00000134817-ILMN_1700183	ENSG00000161570-ILMN_2098126	ENSG00000160688-ILMN_1663667	ENSG00000164109-ILMN_2112460	ENSG00000017797-ILMN_1791840	ENSG00000138674-ILMN_1691409	ENSG00000124802-ILMN_1725105	ENSG00000161981-ILMN_1801118
ENSG00000137807-ILMN_1811472	ENSG00000159899-ILMN_1808898	ENSG00000054282-ILMN_1728802	ENSG00000151792-ILMN_1769633	ENSG00000137807-ILMN_1811472	ENSG00000159899-ILMN_1808898	ENSG00000158793-ILMN_1698330	ENSG00000156515-ILMN_1761829	ENSG00000073712-ILMN_1695290	ENSG00000162928-ILMN_1683916
ENSG00000137807-ILMN_1716553	ENSG00000131462-ILMN_1695731	ENSG00000074410-ILMN_1720998	ENSG00000159131-ILMN_1679476	ENSG00000137807-ILMN_1716553	ENSG00000131462-ILMN_1695731	ENSG00000090487-ILMN_1657423	ENSG00000144579-ILMN_1681678	ENSG00000084676-ILMN_2335198	ENSG00000156802-ILMN_2048700
ENSG00000069998-ILMN_2335398	ENSG00000110079-ILMN_2370336	ENSG00000157404-ILMN_2229379	ENSG00000048162-ILMN_1704055	ENSG00000069998-ILMN_2335398	ENSG00000110079-ILMN_2370336	ENSG00000159792-ILMN_1700770	ENSG00000140750-ILMN_1756693	ENSG00000107317-ILMN_1664464	ENSG00000118495-ILMN_2356955
ENSG00000069998-ILMN_1654690	ENSG00000101445-ILMN_1727098	ENSG00000142945-ILMN_1685916	ENSG00000158747-ILMN_2405009	ENSG00000069998-ILMN_1654690	ENSG00000101445-ILMN_1727098	ENSG00000064726-ILMN_1691927	ENSG00000102316-ILMN_1661417	ENSG00000101445-ILMN_1727098	ENSG00000124212-ILMN_1667692
ENSG00000148468-ILMN_1749868	ENSG00000133574-ILMN_1748473	ENSG00000100320-ILMN_1697418	ENSG00000122420-ILMN_1813341	ENSG00000148468-ILMN_1749868	ENSG00000133574-ILMN_1748473	ENSG00000163156-ILMN_2375651	ENSG00000116288-ILMN_1744713	ENSG00000146950-ILMN_1681777	ENSG00000138430-ILMN_1659820
ENSG00000080986-ILMN_1664511	ENSG00000134590-ILMN_1708143	ENSG00000106462-ILMN_1652913	ENSG00000101557-ILMN_2402947	ENSG00000080986-ILMN_1664511	ENSG00000134590-ILMN_1708143	ENSG00000038274-ILMN_1680246	ENSG00000143384-ILMN_1803988	ENSG00000130956-ILMN_1792384	ENSG00000148468-ILMN_1749868
ENSG00000158042-ILMN_1797933	ENSG00000093009-ILMN_1670238	ENSG00000152689-ILMN_1727045	ENSG00000118729-ILMN_1722329	ENSG00000158042-ILMN_1797933	ENSG00000093009-ILMN_1670238	ENSG00000047315-ILMN_2088172	ENSG00000145833-ILMN_1727001	ENSG00000050405-ILMN_1704369	ENSG00000152465-ILMN_1656378
ENSG00000163431-ILMN_1680948	ENSG00000071967-ILMN_2087692	ENSG00000131187-ILMN_1671766	ENSG00000152689-ILMN_1727045	ENSG00000163431-ILMN_1680948	ENSG00000071967-ILMN_2087692	ENSG00000130669-ILMN_1728887	ENSG00000135406-ILMN_1723678	ENSG00000106809-ILMN_1688838	ENSG00000118515-ILMN_1702487
ENSG00000003436-ILMN_1707124	ENSG00000130595-ILMN_1720231	ENSG00000131459-ILMN_1709674	ENSG00000139514-ILMN_1683859	ENSG00000003436-ILMN_1707124	ENSG00000130595-ILMN_1720231	ENSG00000116337-ILMN_1701589	ENSG00000119801-ILMN_1711069	ENSG00000156802-ILMN_2048700	ENSG00000091136-ILMN_1658709
ENSG00000003436-ILMN_1701032	ENSG00000138785-ILMN_1725169	ENSG00000162482-ILMN_2145396	ENSG00000071051-ILMN_1724718	ENSG00000003436-ILMN_1701032	ENSG00000138785-ILMN_1725169	ENSG00000149428-ILMN_1673649	ENSG00000119383-ILMN_1652249	ENSG00000151748-ILMN_2050654	ENSG00000085662-ILMN_1701731
ENSG00000003436-ILMN_1662619	ENSG00000138326-ILMN_2399893	ENSG00000151914-ILMN_2394276	ENSG00000139343-ILMN_2067370	ENSG00000003436-ILMN_1662619	ENSG00000138326-ILMN_2399893	ENSG00000102572-ILMN_1702723	ENSG00000161021-ILMN_1803060	ENSG00000139946-ILMN_1780132	ENSG00000154864-ILMN_1665686
ENSG00000139131-ILMN_1782635	ENSG00000117650-ILMN_1653822	ENSG00000115380-ILMN_2350634	ENSG00000136758-ILMN_2339825	ENSG00000139131-ILMN_1782635	ENSG00000117650-ILMN_1653822	ENSG00000106038-ILMN_1766888	ENSG00000144028-ILMN_1705928	ENSG00000075213-ILMN_1765641	ENSG00000100526-ILMN_1666305
ENSG00000148737-ILMN_1672486	ENSG00000141338-ILMN_2129886	ENSG00000082175-ILMN_1811014	ENSG00000158406-ILMN_1751120	ENSG00000148737-ILMN_1672486	ENSG00000141338-ILMN_2129886	ENSG00000163464-ILMN_1662524	ENSG00000100129-ILMN_1762725	ENSG00000164116-ILMN_1808590	ENSG00000139436-ILMN_2355776
ENSG00000101825-ILMN_1803213	ENSG00000146476-ILMN_2186678	ENSG00000114698-ILMN_1757338	ENSG00000138639-ILMN_1801833	ENSG00000101825-ILMN_1803213	ENSG00000146476-ILMN_2186678	ENSG00000116459-ILMN_1672191	ENSG00000117305-ILMN_2122420	ENSG00000125170-ILMN_1774261	ENSG00000096063-ILMN_1798804
ENSG00000091656-ILMN_1657606	ENSG00000158488-ILMN_2335754	ENSG00000104341-ILMN_1680196	ENSG00000106809-ILMN_1688838	ENSG00000091656-ILMN_1657606	ENSG00000158488-ILMN_2335754	ENSG00000134590-ILMN_1708143	ENSG00000117298-ILMN_1672174	ENSG00000124249-ILMN_1788421	ENSG00000100320-ILMN_1697418
ENSG00000108344-ILMN_1796430	ENSG00000161570-ILMN_2098126	ENSG00000048162-ILMN_1704055	ENSG00000005243-ILMN_1667361	ENSG00000108344-ILMN_1796430	ENSG00000161570-ILMN_2098126	ENSG00000099785-ILMN_2271336	ENSG00000037749-ILMN_1708782	ENSG00000128059-ILMN_1674302	ENSG00000146950-ILMN_1681777
ENSG00000024422-ILMN_1808777	ENSG00000145741-ILMN_1659762	ENSG00000103353-ILMN_1700811	ENSG00000134590-ILMN_1708143	ENSG00000024422-ILMN_1808777	ENSG00000145741-ILMN_1659762	ENSG00000108510-ILMN_1806184	ENSG00000023318-ILMN_2115379	ENSG00000140750-ILMN_1718610	ENSG00000136717-ILMN_2309245
ENSG00000108799-ILMN_1791436	ENSG00000113721-ILMN_1815057	ENSG00000139343-ILMN_2067370	ENSG00000119655-ILMN_1716678	ENSG00000108799-ILMN_1791436	ENSG00000113721-ILMN_1815057	ENSG00000119321-ILMN_1804863	ENSG00000138081-ILMN_1678404	ENSG00000138430-ILMN_1709075	ENSG00000163808-ILMN_1753063
ENSG00000160703-ILMN_1723768	ENSG00000124942-ILMN_1792495	ENSG00000010810-ILMN_2249920	ENSG00000163808-ILMN_1753063	ENSG00000160703-ILMN_1723768	ENSG00000124942-ILMN_1792495	ENSG00000162694-ILMN_2388425	ENSG00000163930-ILMN_1768363	ENSG00000160688-ILMN_1730325	ENSG00000101445-ILMN_1727098
ENSG00000160703-ILMN_1698752	ENSG00000130520-ILMN_1788099	ENSG00000064205-ILMN_1812461	ENSG00000156113-ILMN_2297765	ENSG00000160703-ILMN_1698752	ENSG00000130520-ILMN_1788099	ENSG00000079432-ILMN_1784780	ENSG00000135250-ILMN_1695468	ENSG00000152465-ILMN_1656378	ENSG00000137507-ILMN_2129161
ENSG00000131187-ILMN_1671766	ENSG00000130956-ILMN_2107991	ENSG00000136636-ILMN_2134555	ENSG00000124356-ILMN_2391355	ENSG00000131187-ILMN_1671766	ENSG00000130956-ILMN_2107991	ENSG00000065427-ILMN_1777584	ENSG00000138085-ILMN_1774584	ENSG00000129009-ILMN_1747593	ENSG00000125170-ILMN_1774261
ENSG00000109919-ILMN_1785218	ENSG00000104332-ILMN_2149164	ENSG00000048740-ILMN_1800638	ENSG00000157557-ILMN_1720158	ENSG00000109919-ILMN_1785218	ENSG00000104332-ILMN_2149164	ENSG00000125695-ILMN_2348243	ENSG00000060656-ILMN_2383300	ENSG00000096063-ILMN_1798804	ENSG00000142552-ILMN_1809850
ENSG00000147804-ILMN_1715668	ENSG00000117632-ILMN_1657796	ENSG00000115825-ILMN_1703196	ENSG00000104324-ILMN_2058795	ENSG00000147804-ILMN_1715668	ENSG00000117632-ILMN_1657796	ENSG00000099385-ILMN_2371147	ENSG00000108055-ILMN_1718807	ENSG00000118729-ILMN_1722329	ENSG00000121440-ILMN_1699552
ENSG00000128606-ILMN_2406815	ENSG00000001630-ILMN_1664718	ENSG00000069122-ILMN_1728785	ENSG00000164056-ILMN_1769280	ENSG00000128606-ILMN_2406815	ENSG00000001630-ILMN_1664718	ENSG00000112511-ILMN_2385866	ENSG00000164171-ILMN_1665792	ENSG00000100526-ILMN_1666305	ENSG00000107317-ILMN_1664464
ENSG00000128606-ILMN_1674793	ENSG00000106066-ILMN_1682928	ENSG00000071051-ILMN_1724718	ENSG00000135218-ILMN_1796094	ENSG00000128606-ILMN_1674793	ENSG00000106066-ILMN_1682928	ENSG00000147533-ILMN_2268921	ENSG00000010322-ILMN_1735827	ENSG00000087074-ILMN_1659936	ENSG00000101825-ILMN_1803213
ENSG00000128606-ILMN_1652826	ENSG00000112214-ILMN_1669023	ENSG00000065911-ILMN_2405521	ENSG00000106819-ILMN_2168166	ENSG00000128606-ILMN_1652826	ENSG00000112214-ILMN_1669023	ENSG00000163468-ILMN_1651828	ENSG00000103126-ILMN_1766185	ENSG00000085662-ILMN_1701731	ENSG00000119729-ILMN_1733453
ENSG00000114978-ILMN_2125562	ENSG00000109062-ILMN_1680925	ENSG00000140750-ILMN_1718610	ENSG00000156802-ILMN_2048700	ENSG00000114978-ILMN_2125562	ENSG00000109062-ILMN_1680925	ENSG00000125971-ILMN_1766762	ENSG00000125485-ILMN_1676864	ENSG00000119699-ILMN_1687652	ENSG00000084676-ILMN_2335198
ENSG00000124356-ILMN_2391355	ENSG00000141401-ILMN_2094061	ENSG00000135363-ILMN_1800078	ENSG00000133574-ILMN_1748473	ENSG00000124356-ILMN_2391355	ENSG00000141401-ILMN_2094061	ENSG00000094914-ILMN_1755321	ENSG00000105258-ILMN_1720542	ENSG00000164104-ILMN_1654268	ENSG00000117479-ILMN_2201668
ENSG00000124356-ILMN_1739253	ENSG00000164128-ILMN_1667947	ENSG00000119013-ILMN_2119945	ENSG00000124207-ILMN_1665797	ENSG00000124356-ILMN_1739253	ENSG00000164128-ILMN_1667947	ENSG00000116337-ILMN_1696830	ENSG00000135801-ILMN_2252813	ENSG00000134375-ILMN_1656798	ENSG00000005243-ILMN_1667361
ENSG00000119013-ILMN_2119945	ENSG00000077420-ILMN_1801710	ENSG00000153071-ILMN_1764228	ENSG00000073737-ILMN_1733998	ENSG00000119013-ILMN_2119945	ENSG00000077420-ILMN_1801710	ENSG00000102572-ILMN_1695773	ENSG00000110075-ILMN_1732725	ENSG00000131459-ILMN_1709674	ENSG00000134817-ILMN_1700183
ENSG00000130635-ILMN_1706505	ENSG00000164949-ILMN_1678968	ENSG00000134215-ILMN_2399463	ENSG00000105048-ILMN_2115991	ENSG00000130635-ILMN_1706505	ENSG00000164949-ILMN_1678968	ENSG00000115310-ILMN_2352036	ENSG00000142784-ILMN_1707600	ENSG00000136717-ILMN_2309245	ENSG00000108821-ILMN_1701308
ENSG00000101557-ILMN_2402947	ENSG00000108387-ILMN_2402172	ENSG00000158747-ILMN_1789599	ENSG00000137807-ILMN_1811472	ENSG00000101557-ILMN_2402947	ENSG00000108387-ILMN_2402172	ENSG00000135506-ILMN_2361807	ENSG00000123159-ILMN_1796177	ENSG00000100320-ILMN_1697418	ENSG00000132749-ILMN_2389528
ENSG00000101557-ILMN_1806804	ENSG00000131446-ILMN_1761912	ENSG00000128654-ILMN_2306565	ENSG00000079462-ILMN_1748093	ENSG00000101557-ILMN_1806804	ENSG00000131446-ILMN_1761912	ENSG00000119383-ILMN_1658951	ENSG00000143543-ILMN_2206716	ENSG00000012048-ILMN_1738027	ENSG00000140545-ILMN_1756071
ENSG00000107937-ILMN_1742577	ENSG00000141424-ILMN_2143566	ENSG00000100028-ILMN_1794599	ENSG00000136636-ILMN_2134555	ENSG00000107937-ILMN_1742577	ENSG00000141424-ILMN_2143566	ENSG00000110514-ILMN_2328224	ENSG00000137414-ILMN_1807448	ENSG00000088280-ILMN_1685441	ENSG00000154473-ILMN_1778764
ENSG00000159167-ILMN_1758164	ENSG00000141425-ILMN_1764207	ENSG00000158481-ILMN_1654210	ENSG00000110092-ILMN_1688480	ENSG00000159167-ILMN_1758164	ENSG00000141425-ILMN_1764207	ENSG00000135250-ILMN_1669215	ENSG00000050426-ILMN_1782743	ENSG00000112902-ILMN_1880012	ENSG00000112769-ILMN_1795442
ENSG00000048740-ILMN_1800638	ENSG00000074410-ILMN_2382942	ENSG00000131018-ILMN_1785427	ENSG00000158373-ILMN_1651496	ENSG00000048740-ILMN_1800638	ENSG00000074410-ILMN_2382942	ENSG00000023318-ILMN_2115379	ENSG00000100385-ILMN_1684349	ENSG00000128654-ILMN_1794046	ENSG00000084676-ILMN_1785785
ENSG00000048740-ILMN_1664170	ENSG00000159346-ILMN_2096322	ENSG00000124356-ILMN_1739253	ENSG00000131459-ILMN_1709674	ENSG00000048740-ILMN_1664170	ENSG00000159346-ILMN_2096322	ENSG00000142687-ILMN_1809585	ENSG00000155465-ILMN_1810275	ENSG00000111602-ILMN_1735093	ENSG00000116957-ILMN_1725183
ENSG00000103342-ILMN_1750130	ENSG00000141424-ILMN_1750394	ENSG00000078098-ILMN_2232854	ENSG00000151689-ILMN_1667239	ENSG00000103342-ILMN_1750130	ENSG00000141424-ILMN_1750394	ENSG00000100201-ILMN_2371590	ENSG00000136381-ILMN_1726554	ENSG00000118495-ILMN_2356955	ENSG00000109794-ILMN_1786278
ENSG00000147669-ILMN_1659026	ENSG00000088325-ILMN_1796949	ENSG00000164283-ILMN_2212878	ENSG00000128654-ILMN_2306565	ENSG00000147669-ILMN_1659026	ENSG00000088325-ILMN_1796949	ENSG00000109103-ILMN_1806052	ENSG00000093010-ILMN_1810941	ENSG00000119969-ILMN_2202423	ENSG00000075213-ILMN_1765641
ENSG00000110799-ILMN_1752755	ENSG00000050405-ILMN_1704369	ENSG00000136810-ILMN_2038776	ENSG00000144711-ILMN_1808299	ENSG00000110799-ILMN_1752755	ENSG00000050405-ILMN_1704369	ENSG00000105352-ILMN_1657455	ENSG00000074964-ILMN_1727205	ENSG00000142945-ILMN_1685916	ENSG00000112773-ILMN_1740466
ENSG00000122565-ILMN_1790625	ENSG00000153956-ILMN_1768533	ENSG00000139131-ILMN_1782635	ENSG00000079102-ILMN_1710522	ENSG00000122565-ILMN_1790625	ENSG00000153956-ILMN_1768533	ENSG00000139531-ILMN_2383455	ENSG00000144579-ILMN_1728163	ENSG00000159131-ILMN_1679476	ENSG00000134324-ILMN_1671554
ENSG00000122565-ILMN_1782173	ENSG00000064692-ILMN_1807969	ENSG00000131149-ILMN_1807767	ENSG00000138430-ILMN_1709075	ENSG00000122565-ILMN_1782173	ENSG00000064692-ILMN_1807969	ENSG00000147130-ILMN_1662801	ENSG00000076864-ILMN_1776519	ENSG00000137807-ILMN_1811472	ENSG00000004779-ILMN_2179018
ENSG00000122565-ILMN_1774086	ENSG00000124587-ILMN_1683279	ENSG00000049860-ILMN_1806692	ENSG00000038427-ILMN_1687301	ENSG00000122565-ILMN_1774086	ENSG00000124587-ILMN_1683279	ENSG00000074964-ILMN_2389445	ENSG00000105974-ILMN_1687583	ENSG00000163517-ILMN_1684690	ENSG00000106823-ILMN_2228938
ENSG00000142552-ILMN_1809850	ENSG00000002586-ILMN_2056032	ENSG00000102054-ILMN_1770053	ENSG00000106034-ILMN_1677038	ENSG00000142552-ILMN_1809850	ENSG00000002586-ILMN_2056032	ENSG00000116151-ILMN_1655161	ENSG00000119013-ILMN_2119945	ENSG00000152253-ILMN_1814281	ENSG00000130592-ILMN_1654778
ENSG00000073712-ILMN_1695290	ENSG00000113368-ILMN_2126706	ENSG00000123243-ILMN_2335557	ENSG00000153071-ILMN_1764228	ENSG00000073712-ILMN_1695290	ENSG00000113368-ILMN_2126706	ENSG00000100219-ILMN_2365465	ENSG00000130669-ILMN_1728887	ENSG00000162772-ILMN_2374865	ENSG00000106541-ILMN_1814151
ENSG00000106511-ILMN_1777263	ENSG00000134954-ILMN_1687538	ENSG00000151792-ILMN_1769633	ENSG00000049540-ILMN_1757506	ENSG00000106511-ILMN_1777263	ENSG00000134954-ILMN_1687538	ENSG00000145741-ILMN_2319414	ENSG00000123562-ILMN_1666156	ENSG00000130592-ILMN_1654778	ENSG00000079308-ILMN_1807919
ENSG00000120129-ILMN_1781285	ENSG00000073756-ILMN_2054297	ENSG00000151689-ILMN_1667239	ENSG00000123243-ILMN_1793695	ENSG00000120129-ILMN_1781285	ENSG00000073756-ILMN_2054297	ENSG00000011028-ILMN_1783946	ENSG00000125971-ILMN_1703564	ENSG00000151792-ILMN_1769633	ENSG00000019144-ILMN_1666819
ENSG00000137033-ILMN_2052924	ENSG00000125249-ILMN_1677404	ENSG00000136960-ILMN_1780799	ENSG00000102384-ILMN_2119307	ENSG00000137033-ILMN_2052924	ENSG00000125249-ILMN_1677404	ENSG00000107404-ILMN_1678564	ENSG00000030582-ILMN_1724250	ENSG00000124356-ILMN_2391355	ENSG00000079616-ILMN_1814589
ENSG00000137033-ILMN_1809099	ENSG00000115935-ILMN_1668417	ENSG00000104738-ILMN_1737205	ENSG00000059804-ILMN_1775708	ENSG00000137033-ILMN_1809099	ENSG00000115935-ILMN_1668417	ENSG00000070371-ILMN_1739734	ENSG00000119383-ILMN_2372922	ENSG00000151914-ILMN_2394276	ENSG00000091127-ILMN_1779353
ENSG00000131462-ILMN_2367743	ENSG00000145687-ILMN_1711608	ENSG00000107317-ILMN_1664464	ENSG00000012048-ILMN_1738027	ENSG00000131462-ILMN_2367743	ENSG00000145687-ILMN_1711608	ENSG00000051108-ILMN_2374164	ENSG00000149428-ILMN_1673649	ENSG00000121440-ILMN_1699552	ENSG00000064205-ILMN_1812461
ENSG00000131462-ILMN_1695731	ENSG00000111885-ILMN_1742187	ENSG00000150753-ILMN_1706246	ENSG00000128059-ILMN_1674302	ENSG00000131462-ILMN_1695731	ENSG00000111885-ILMN_1742187	ENSG00000139684-ILMN_1669818	ENSG00000111321-ILMN_1667476	ENSG00000122420-ILMN_2395652	ENSG00000073712-ILMN_1695290
ENSG00000136960-ILMN_2373791	ENSG00000153310-ILMN_2122374	ENSG00000135862-ILMN_1810852	ENSG00000100243-ILMN_1740441	ENSG00000136960-ILMN_2373791	ENSG00000153310-ILMN_2122374	ENSG00000109610-ILMN_1690034	ENSG00000132361-ILMN_1770719	ENSG00000142173-ILMN_1765017	ENSG00000076555-ILMN_1763852
ENSG00000136960-ILMN_1780799	ENSG00000153283-ILMN_1711573	ENSG00000157557-ILMN_1720158	ENSG00000138640-ILMN_2401258	ENSG00000136960-ILMN_1780799	ENSG00000153283-ILMN_1711573	ENSG00000111676-ILMN_2373830	ENSG00000065518-ILMN_1770589	ENSG00000104324-ILMN_2058795	ENSG00000104324-ILMN_2058795
ENSG00000122176-ILMN_1789639	ENSG00000117394-ILMN_1659027	ENSG00000136068-ILMN_1664922	ENSG00000102024-ILMN_1785265	ENSG00000122176-ILMN_1789639	ENSG00000117394-ILMN_1659027	ENSG00000105583-ILMN_1757914	ENSG00000136634-ILMN_2073307	ENSG00000154864-ILMN_1665686	ENSG00000136943-ILMN_1748352
ENSG00000112186-ILMN_1691237	ENSG00000139567-ILMN_1807493	ENSG00000104413-ILMN_1749180	ENSG00000100320-ILMN_1697418	ENSG00000112186-ILMN_1691237	ENSG00000139567-ILMN_1807493	ENSG00000163930-ILMN_1768363	ENSG00000103811-ILMN_1752451	ENSG00000079462-ILMN_1748093	ENSG00000115825-ILMN_1703196
ENSG00000117632-ILMN_2294086	ENSG00000104738-ILMN_2412860	ENSG00000156802-ILMN_2048700	ENSG00000128284-ILMN_1756862	ENSG00000117632-ILMN_2294086	ENSG00000104738-ILMN_2412860	ENSG00000126746-ILMN_1764891	ENSG00000102606-ILMN_1798587	ENSG00000081041-ILMN_1682636	ENSG00000119888-ILMN_2160210
ENSG00000117632-ILMN_1750508	ENSG00000107796-ILMN_1671703	ENSG00000131016-ILMN_1715532	ENSG00000131446-ILMN_1761912	ENSG00000117632-ILMN_1750508	ENSG00000107796-ILMN_1671703	ENSG00000137074-ILMN_2260058	ENSG00000100211-ILMN_2399571	ENSG00000158747-ILMN_1789599	ENSG00000162772-ILMN_2374865
ENSG00000117632-ILMN_1657796	ENSG00000116957-ILMN_1725183	ENSG00000079102-ILMN_1812795	ENSG00000163431-ILMN_1680948	ENSG00000117632-ILMN_1657796	ENSG00000116957-ILMN_1725183	ENSG00000125485-ILMN_1676864	ENSG00000106397-ILMN_1774836	ENSG00000162928-ILMN_1683916	ENSG00000158373-ILMN_1758623
ENSG00000050405-ILMN_1704369	ENSG00000157617-ILMN_1652512	ENSG00000074590-ILMN_1689318	ENSG00000162576-ILMN_1682778	ENSG00000050405-ILMN_1704369	ENSG00000157617-ILMN_1652512	ENSG00000108797-ILMN_1692398	ENSG00000147130-ILMN_1662801	ENSG00000146476-ILMN_1798108	ENSG00000119013-ILMN_2119945
ENSG00000131374-ILMN_1767433	ENSG00000132698-ILMN_1791826	ENSG00000164116-ILMN_2131177	ENSG00000136810-ILMN_2038776	ENSG00000131374-ILMN_1767433	ENSG00000132698-ILMN_1791826	ENSG00000074842-ILMN_1787844	ENSG00000099385-ILMN_2371147	ENSG00000162062-ILMN_1656452	ENSG00000139946-ILMN_1780132
ENSG00000118495-ILMN_2356955	ENSG00000135763-ILMN_1696556	ENSG00000099250-ILMN_1699574	ENSG00000140285-ILMN_1731240	ENSG00000118495-ILMN_2356955	ENSG00000135763-ILMN_1696556	ENSG00000125779-ILMN_2373177	ENSG00000130255-ILMN_1685088	ENSG00000134324-ILMN_1671554	ENSG00000067082-ILMN_1735014
ENSG00000118495-ILMN_1815121	ENSG00000125844-ILMN_2360784	ENSG00000112531-ILMN_2336280	ENSG00000104413-ILMN_1749180	ENSG00000118495-ILMN_1815121	ENSG00000125844-ILMN_2360784	ENSG00000162694-ILMN_1797950	ENSG00000149182-ILMN_1769250	ENSG00000101310-ILMN_2366246	ENSG00000135218-ILMN_1796094
ENSG00000118495-ILMN_1711098	ENSG00000143549-ILMN_1660775	ENSG00000099250-ILMN_1742547	ENSG00000127951-ILMN_1693009	ENSG00000118495-ILMN_1711098	ENSG00000143549-ILMN_1660775	ENSG00000119383-ILMN_2372922	ENSG00000090487-ILMN_1657423	ENSG00000143995-ILMN_1705685	ENSG00000147123-ILMN_1749709
ENSG00000125445-ILMN_1813389	ENSG00000132676-ILMN_1781680	ENSG00000135218-ILMN_1784863	ENSG00000102054-ILMN_1770053	ENSG00000125445-ILMN_1813389	ENSG00000132676-ILMN_1781680	ENSG00000124942-ILMN_1752159	ENSG00000125730-ILMN_1713182	ENSG00000150867-ILMN_1911042	ENSG00000157404-ILMN_2229379
ENSG00000113300-ILMN_2136177	ENSG00000010295-ILMN_2348268	ENSG00000128059-ILMN_1674302	ENSG00000082175-ILMN_1811014	ENSG00000113300-ILMN_2136177	ENSG00000010295-ILMN_2348268	ENSG00000162889-ILMN_1656144	ENSG00000160888-ILMN_1700584	ENSG00000136732-ILMN_1682332	ENSG00000119655-ILMN_1716678
ENSG00000161981-ILMN_1801118	ENSG00000119969-ILMN_2202423	ENSG00000145649-ILMN_1779324	ENSG00000164116-ILMN_2131177	ENSG00000161981-ILMN_1801118	ENSG00000119969-ILMN_2202423	ENSG00000106397-ILMN_1774836	ENSG00000067900-ILMN_1808768	ENSG00000152689-ILMN_1727045	ENSG00000065911-ILMN_2405521
ENSG00000147123-ILMN_1749709	ENSG00000115295-ILMN_1759792	ENSG00000084676-ILMN_2335198	ENSG00000116678-ILMN_1731966	ENSG00000147123-ILMN_1749709	ENSG00000115295-ILMN_1759792	ENSG00000142867-ILMN_1716446	ENSG00000135404-ILMN_1753468	ENSG00000138778-ILMN_1716279	ENSG00000135316-ILMN_1727740
ENSG00000125845-ILMN_1722718	ENSG00000073111-ILMN_1681503	ENSG00000162062-ILMN_1656452	ENSG00000111275-ILMN_1793859	ENSG00000125845-ILMN_1722718	ENSG00000073111-ILMN_1681503	ENSG00000121989-ILMN_2152711	ENSG00000103363-ILMN_2377185	ENSG00000064666-ILMN_1708486	ENSG00000122707-ILMN_2067269
ENSG00000136758-ILMN_2339825	ENSG00000107949-ILMN_1811188	ENSG00000148700-ILMN_1787378	ENSG00000142945-ILMN_1685916	ENSG00000136758-ILMN_2339825	ENSG00000107949-ILMN_1811188	ENSG00000107404-ILMN_1783444	ENSG00000069329-ILMN_1761721	ENSG00000162745-ILMN_1765557	ENSG00000151914-ILMN_2394276
ENSG00000136758-ILMN_1734316	ENSG00000136859-ILMN_1772612	ENSG00000158373-ILMN_1651496	ENSG00000144366-ILMN_1802690	ENSG00000136758-ILMN_1734316	ENSG00000136859-ILMN_1772612	ENSG00000124762-ILMN_1787212	ENSG00000146433-ILMN_1710078	ENSG00000100219-ILMN_1809433	ENSG00000112531-ILMN_2336280
ENSG00000118971-ILMN_2067656	ENSG00000113739-ILMN_1691884	ENSG00000144935-ILMN_1674380	ENSG00000107796-ILMN_1671703	ENSG00000118971-ILMN_2067656	ENSG00000113739-ILMN_1691884	ENSG00000111641-ILMN_1666960	ENSG00000108797-ILMN_1692398	ENSG00000079308-ILMN_1807919	ENSG00000159167-ILMN_1758164
ENSG00000118971-ILMN_1667081	ENSG00000124207-ILMN_1706238	ENSG00000112320-ILMN_1666502	ENSG00000100979-ILMN_1711748	ENSG00000118971-ILMN_1667081	ENSG00000124207-ILMN_1706238	ENSG00000103363-ILMN_2377185	ENSG00000134318-ILMN_1659099	ENSG00000119655-ILMN_1716678	ENSG00000151623-ILMN_1661777
ENSG00000137070-ILMN_1720024	ENSG00000136261-ILMN_1676548	ENSG00000140284-ILMN_1700831	ENSG00000112769-ILMN_1795442	ENSG00000137070-ILMN_1720024	ENSG00000136261-ILMN_1676548	ENSG00000130175-ILMN_1777794	ENSG00000115194-ILMN_1805807	ENSG00000119969-ILMN_1783610	ENSG00000115306-ILMN_1690708
ENSG00000137070-ILMN_1664912	ENSG00000004799-ILMN_1684982	ENSG00000152601-ILMN_1807304	ENSG00000136068-ILMN_1664922	ENSG00000137070-ILMN_1664912	ENSG00000004799-ILMN_1684982	ENSG00000111321-ILMN_1667476	ENSG00000106443-ILMN_2401769	ENSG00000144935-ILMN_1674380	ENSG00000157654-ILMN_1691959
ENSG00000076382-ILMN_2141259	ENSG00000163661-ILMN_1801842	ENSG00000069667-ILMN_2322498	ENSG00000073756-ILMN_2054297	ENSG00000076382-ILMN_2141259	ENSG00000163661-ILMN_1801842	ENSG00000123159-ILMN_1796177	ENSG00000019582-ILMN_1761464	ENSG00000121152-ILMN_1657600	ENSG00000106066-ILMN_2400759
ENSG00000123066-ILMN_1683959	ENSG00000091136-ILMN_2214790	ENSG00000104738-ILMN_2412860	ENSG00000085662-ILMN_1701731	ENSG00000123066-ILMN_1683959	ENSG00000091136-ILMN_2214790	ENSG00000164924-ILMN_1669286	ENSG00000113580-ILMN_1812384	ENSG00000138639-ILMN_1775441	ENSG00000139436-ILMN_1760922
ENSG00000109501-ILMN_1759023	ENSG00000108176-ILMN_2311020	ENSG00000142552-ILMN_1809850	ENSG00000134352-ILMN_1797861	ENSG00000109501-ILMN_1759023	ENSG00000108176-ILMN_2311020	ENSG00000002919-ILMN_1683950	ENSG00000116198-ILMN_2228453	ENSG00000158488-ILMN_2335754	ENSG00000088992-ILMN_1750181
ENSG00000101773-ILMN_2363621	ENSG00000111445-ILMN_1659364	ENSG00000088756-ILMN_1797753	ENSG00000116957-ILMN_1725183	ENSG00000101773-ILMN_2363621	ENSG00000111445-ILMN_1659364	ENSG00000101843-ILMN_2281128	ENSG00000102921-ILMN_1706225	ENSG00000138430-ILMN_1659820	ENSG00000074410-ILMN_1720998
ENSG00000101773-ILMN_1739101	ENSG00000160180-ILMN_1811387	ENSG00000085662-ILMN_1701731	ENSG00000099250-ILMN_1699574	ENSG00000101773-ILMN_1739101	ENSG00000160180-ILMN_1811387	ENSG00000108592-ILMN_1811692	ENSG00000164924-ILMN_1669286	ENSG00000091127-ILMN_1779353	ENSG00000103342-ILMN_1750130
ENSG00000101773-ILMN_1678695	ENSG00000122176-ILMN_1789639	ENSG00000107937-ILMN_1742577	ENSG00000064205-ILMN_1812461	ENSG00000101773-ILMN_1678695	ENSG00000122176-ILMN_1789639	ENSG00000010256-ILMN_1671191	ENSG00000125730-ILMN_1662523	ENSG00000158373-ILMN_1758623	ENSG00000129009-ILMN_1747593
ENSG00000119242-ILMN_1731107	ENSG00000134324-ILMN_1671554	ENSG00000079102-ILMN_1710522	ENSG00000137960-ILMN_1672545	ENSG00000119242-ILMN_1731107	ENSG00000134324-ILMN_1671554	ENSG00000132824-ILMN_1665065	ENSG00000101224-ILMN_1740384	ENSG00000163431-ILMN_1680948	ENSG00000150867-ILMN_1911042
ENSG00000162062-ILMN_1656452	ENSG00000106615-ILMN_1657949	ENSG00000138363-ILMN_1673991	ENSG00000101084-ILMN_2387599	ENSG00000162062-ILMN_1656452	ENSG00000106615-ILMN_1657949	ENSG00000051108-ILMN_2374159	ENSG00000137817-ILMN_1813620	ENSG00000135643-ILMN_1727466	ENSG00000164405-ILMN_1666471
ENSG00000163808-ILMN_1753063	ENSG00000076770-ILMN_1765184	ENSG00000136960-ILMN_2373791	ENSG00000140284-ILMN_1700831	ENSG00000163808-ILMN_1753063	ENSG00000076770-ILMN_1765184	ENSG00000126746-ILMN_2347943	ENSG00000108828-ILMN_1700690	ENSG00000128654-ILMN_2306565	ENSG00000136732-ILMN_1682332
ENSG00000131018-ILMN_1785427	ENSG00000143621-ILMN_1745172	ENSG00000108561-ILMN_1668996	ENSG00000138430-ILMN_1659820	ENSG00000131018-ILMN_1785427	ENSG00000143621-ILMN_1745172	ENSG00000143256-ILMN_1678754	ENSG00000162889-ILMN_1656144	ENSG00000116957-ILMN_1725183	ENSG00000163918-ILMN_1724489
ENSG00000131018-ILMN_1687558	ENSG00000065802-ILMN_1683096	ENSG00000113739-ILMN_1691884	ENSG00000133026-ILMN_1815154	ENSG00000131018-ILMN_1687558	ENSG00000065802-ILMN_1683096	ENSG00000139726-ILMN_1760954	ENSG00000102882-ILMN_2402341	ENSG00000158747-ILMN_2405009	ENSG00000158747-ILMN_1789599
ENSG00000131018-ILMN_1666785	ENSG00000143515-ILMN_1782057	ENSG00000100526-ILMN_1666305	ENSG00000117020-ILMN_2325610	ENSG00000131018-ILMN_1666785	ENSG00000143515-ILMN_1782057	ENSG00000089876-ILMN_1713688	ENSG00000163464-ILMN_1662524	ENSG00000112531-ILMN_2336280	ENSG00000163661-ILMN_1801842
ENSG00000108828-ILMN_1700690	ENSG00000157404-ILMN_2229379	ENSG00000100979-ILMN_1711748	ENSG00000163468-ILMN_2334989	ENSG00000108828-ILMN_1700690	ENSG00000157404-ILMN_2229379	ENSG00000085491-ILMN_1665838	ENSG00000122390-ILMN_1813423	ENSG00000067082-ILMN_1735014	ENSG00000136810-ILMN_1680314
ENSG00000153071-ILMN_2128428	ENSG00000162407-ILMN_2388800	ENSG00000122691-ILMN_1672908	ENSG00000124212-ILMN_1667692	ENSG00000153071-ILMN_2128428	ENSG00000162407-ILMN_2388800	ENSG00000149182-ILMN_1769250	ENSG00000099995-ILMN_1655809	ENSG00000158270-ILMN_1689088	ENSG00000162576-ILMN_2068257
ENSG00000153071-ILMN_1764228	ENSG00000124212-ILMN_1667692	ENSG00000104341-ILMN_2101832	ENSG00000132676-ILMN_1781680	ENSG00000153071-ILMN_1764228	ENSG00000124212-ILMN_1667692	ENSG00000067900-ILMN_1739583	ENSG00000011028-ILMN_1783946	ENSG00000122707-ILMN_2067269	ENSG00000122786-ILMN_2324002
ENSG00000124788-ILMN_2153332	ENSG00000101825-ILMN_1803213	ENSG00000143314-ILMN_1695576	ENSG00000131018-ILMN_1785427	ENSG00000124788-ILMN_2153332	ENSG00000101825-ILMN_1803213	ENSG00000100591-ILMN_1703617	ENSG00000143442-ILMN_1652929	ENSG00000106066-ILMN_2400759	ENSG00000048740-ILMN_1800638
ENSG00000124788-ILMN_1800951	ENSG00000119508-ILMN_2382687	ENSG00000163219-ILMN_1777998	ENSG00000078098-ILMN_2232854	ENSG00000124788-ILMN_1800951	ENSG00000119508-ILMN_2382687	ENSG00000134287-ILMN_1682938	ENSG00000085117-ILMN_2392274	ENSG00000106541-ILMN_1814151	ENSG00000067113-ILMN_1676296
ENSG00000051825-ILMN_1654421	ENSG00000117479-ILMN_2201668	ENSG00000101084-ILMN_2387599	ENSG00000160688-ILMN_1730325	ENSG00000051825-ILMN_1654421	ENSG00000117479-ILMN_2201668	ENSG00000131469-ILMN_1656807	ENSG00000067900-ILMN_1739583	ENSG00000123473-ILMN_2413650	ENSG00000010295-ILMN_2348268
ENSG00000002586-ILMN_2056032	ENSG00000073756-ILMN_1677511	ENSG00000124942-ILMN_1792495	ENSG00000068078-ILMN_1723123	ENSG00000002586-ILMN_2056032	ENSG00000073756-ILMN_1677511	ENSG00000008952-ILMN_1762003	ENSG00000135446-ILMN_1689001	ENSG00000117318-ILMN_1732296	ENSG00000134531-ILMN_1801616
ENSG00000122877-ILMN_1743199	ENSG00000112531-ILMN_2336280	ENSG00000154473-ILMN_1693145	ENSG00000010295-ILMN_2348268	ENSG00000122877-ILMN_1743199	ENSG00000112531-ILMN_2336280	ENSG00000120725-ILMN_2290025	ENSG00000130150-ILMN_2043569	ENSG00000162493-ILMN_1670490	ENSG00000152689-ILMN_1727045
ENSG00000162745-ILMN_1765557	ENSG00000154174-ILMN_1746426	ENSG00000163468-ILMN_2334989	ENSG00000143742-ILMN_2099594	ENSG00000162745-ILMN_1765557	ENSG00000154174-ILMN_1746426	ENSG00000135801-ILMN_1797056	ENSG00000101474-ILMN_1674394	ENSG00000102760-ILMN_1658494	ENSG00000129514-ILMN_1766650
ENSG00000049860-ILMN_1806692	ENSG00000139726-ILMN_1760954	ENSG00000163808-ILMN_1753063	ENSG00000121440-ILMN_1699552	ENSG00000049860-ILMN_1806692	ENSG00000139726-ILMN_1760954	ENSG00000114686-ILMN_2230592	ENSG00000138119-ILMN_2370976	ENSG00000115825-ILMN_1703196	ENSG00000130956-ILMN_1792384
ENSG00000131471-ILMN_1782086	ENSG00000112078-ILMN_1803476	ENSG00000104147-ILMN_1759277	ENSG00000107937-ILMN_1742577	ENSG00000131471-ILMN_1782086	ENSG00000112078-ILMN_1803476	ENSG00000147533-ILMN_1805221	ENSG00000125877-ILMN_1718334	ENSG00000130635-ILMN_1706505	ENSG00000104889-ILMN_1810901
ENSG00000064692-ILMN_1807969	ENSG00000151689-ILMN_1667239	ENSG00000091136-ILMN_2214790	ENSG00000119013-ILMN_2119945	ENSG00000064692-ILMN_1807969	ENSG00000151689-ILMN_1667239	ENSG00000072506-ILMN_2355971	ENSG00000079432-ILMN_1784780	ENSG00000161981-ILMN_1801118	ENSG00000156261-ILMN_1717868
ENSG00000110108-ILMN_2092756	ENSG00000091127-ILMN_1779353	ENSG00000019549-ILMN_1655740	ENSG00000163517-ILMN_1684690	ENSG00000110108-ILMN_2092756	ENSG00000091127-ILMN_1779353	ENSG00000142197-ILMN_2180239	ENSG00000085117-ILMN_1662973	ENSG00000106624-ILMN_1736178	ENSG00000136717-ILMN_1674160
ENSG00000127774-ILMN_1758674	ENSG00000064666-ILMN_1708486	ENSG00000110172-ILMN_2223836	ENSG00000158270-ILMN_1689088	ENSG00000127774-ILMN_1758674	ENSG00000064666-ILMN_1708486	ENSG00000100211-ILMN_2399571	ENSG00000102316-ILMN_1789567	ENSG00000156113-ILMN_2297765	ENSG00000137509-ILMN_2367215
ENSG00000107560-ILMN_2072541	ENSG00000100883-ILMN_2312275	ENSG00000123473-ILMN_2413650	ENSG00000143612-ILMN_1660602	ENSG00000107560-ILMN_2072541	ENSG00000100883-ILMN_2312275	ENSG00000138443-ILMN_1707274	ENSG00000105287-ILMN_1753805	ENSG00000089685-ILMN_2349459	ENSG00000125445-ILMN_1813389
ENSG00000107560-ILMN_1741175	ENSG00000163935-ILMN_2391750	ENSG00000134222-ILMN_1671843	ENSG00000136960-ILMN_1780799	ENSG00000107560-ILMN_1741175	ENSG00000163935-ILMN_2391750	ENSG00000064601-ILMN_1719286	ENSG00000065534-ILMN_1656672	ENSG00000115935-ILMN_1668417	ENSG00000162998-ILMN_1716246
ENSG00000143256-ILMN_1678754	ENSG00000153563-ILMN_2353732	ENSG00000073756-ILMN_2054297	ENSG00000164283-ILMN_2212878	ENSG00000143256-ILMN_1678754	ENSG00000153563-ILMN_2353732	ENSG00000143549-ILMN_1747696	ENSG00000085662-ILMN_1701731	ENSG00000124562-ILMN_2086064	ENSG00000102054-ILMN_1770053
ENSG00000106624-ILMN_1736178	ENSG00000149591-ILMN_1778668	ENSG00000113368-ILMN_2126706	ENSG00000143314-ILMN_1695576	ENSG00000106624-ILMN_1736178	ENSG00000149591-ILMN_1778668	ENSG00000122565-ILMN_1790625	ENSG00000100902-ILMN_1704094	ENSG00000149557-ILMN_1779071	ENSG00000131459-ILMN_1709674
ENSG00000161570-ILMN_2098126	ENSG00000164919-ILMN_1654151	ENSG00000010810-ILMN_1686555	ENSG00000130826-ILMN_1671257	ENSG00000161570-ILMN_2098126	ENSG00000164919-ILMN_1654151	ENSG00000136381-ILMN_1726554	ENSG00000135956-ILMN_1721563	ENSG00000107796-ILMN_1671703	ENSG00000115935-ILMN_1668417
ENSG00000161570-ILMN_1773352	ENSG00000105048-ILMN_2115991	ENSG00000122420-ILMN_1813341	ENSG00000106511-ILMN_1777263	ENSG00000161570-ILMN_1773352	ENSG00000105048-ILMN_2115991	ENSG00000071655-ILMN_1698491	ENSG00000089006-ILMN_1709772	ENSG00000076555-ILMN_1763852	ENSG00000117410-ILMN_1721391
ENSG00000157404-ILMN_2229379	ENSG00000125257-ILMN_1788457	ENSG00000074410-ILMN_2382942	ENSG00000159167-ILMN_1758164	ENSG00000157404-ILMN_2229379	ENSG00000125257-ILMN_1788457	ENSG00000108523-ILMN_1794726	ENSG00000137074-ILMN_2260058	ENSG00000151623-ILMN_1661777	ENSG00000143418-ILMN_1726108
ENSG00000157404-ILMN_1790160	ENSG00000104213-ILMN_1680339	ENSG00000107796-ILMN_1671703	ENSG00000089685-ILMN_2349459	ENSG00000157404-ILMN_1790160	ENSG00000104213-ILMN_1680339	ENSG00000105063-ILMN_1794085	ENSG00000140497-ILMN_1654893	ENSG00000134531-ILMN_1801616	ENSG00000114698-ILMN_1757338
ENSG00000123353-ILMN_1774708	ENSG00000106399-ILMN_1716895	ENSG00000068078-ILMN_1723123	ENSG00000104341-ILMN_1680196	ENSG00000123353-ILMN_1774708	ENSG00000106399-ILMN_1716895	ENSG00000114784-ILMN_1679324	ENSG00000002919-ILMN_1683950	ENSG00000148516-ILMN_1762231	ENSG00000076248-ILMN_1735719
ENSG00000162493-ILMN_2404903	ENSG00000003989-ILMN_1781400	ENSG00000073756-ILMN_1677511	ENSG00000124942-ILMN_1792495	ENSG00000162493-ILMN_2404903	ENSG00000003989-ILMN_1781400	ENSG00000153113-ILMN_1774674	ENSG00000060237-ILMN_1753165	ENSG00000039523-ILMN_1680037	ENSG00000152253-ILMN_1814281
ENSG00000162493-ILMN_1670490	ENSG00000128641-ILMN_1797585	ENSG00000065534-ILMN_1656672	ENSG00000122420-ILMN_2395652	ENSG00000162493-ILMN_1670490	ENSG00000128641-ILMN_1797585	ENSG00000049323-ILMN_1656321	ENSG00000101417-ILMN_1664025	ENSG00000117114-ILMN_1697548	ENSG00000143314-ILMN_1695576
ENSG00000134775-ILMN_1761322	ENSG00000147650-ILMN_2092441	ENSG00000124207-ILMN_1665797	ENSG00000140545-ILMN_1756071	ENSG00000134775-ILMN_1761322	ENSG00000147650-ILMN_2092441	ENSG00000156471-ILMN_1688753	ENSG00000140750-ILMN_2398847	ENSG00000113368-ILMN_2126706	ENSG00000105707-ILMN_2358760
ENSG00000088280-ILMN_1685441	ENSG00000008256-ILMN_2160727	ENSG00000132676-ILMN_1781680	ENSG00000049860-ILMN_1806692	ENSG00000088280-ILMN_1685441	ENSG00000008256-ILMN_2160727	ENSG00000128310-ILMN_2110857	ENSG00000055070-ILMN_1707503	ENSG00000078098-ILMN_2232854	ENSG00000039523-ILMN_1680037
ENSG00000144366-ILMN_1802690	ENSG00000130956-ILMN_1792384	ENSG00000033867-ILMN_2200917	ENSG00000104147-ILMN_1759277	ENSG00000144366-ILMN_1802690	ENSG00000130956-ILMN_1792384	ENSG00000100220-ILMN_1795991	ENSG00000120438-ILMN_1660661	ENSG00000114698-ILMN_1757338	ENSG00000116132-ILMN_1739496
ENSG00000101335-ILMN_1776953	ENSG00000145386-ILMN_1786125	ENSG00000163431-ILMN_1680948	ENSG00000091656-ILMN_1657606	ENSG00000101335-ILMN_1776953	ENSG00000145386-ILMN_1786125	ENSG00000127952-ILMN_2210729	ENSG00000100201-ILMN_2371590	ENSG00000149591-ILMN_1778668	ENSG00000106066-ILMN_1682928
ENSG00000101335-ILMN_1675062	ENSG00000121058-ILMN_1688034	ENSG00000141425-ILMN_1764207	ENSG00000106541-ILMN_1814151	ENSG00000101335-ILMN_1675062	ENSG00000121058-ILMN_1688034	ENSG00000037749-ILMN_1708782	ENSG00000089356-ILMN_1665372	ENSG00000065911-ILMN_2405521	ENSG00000137807-ILMN_1716553
ENSG00000100908-ILMN_1755677	ENSG00000101109-ILMN_1711383	ENSG00000154473-ILMN_1778764	ENSG00000010810-ILMN_2249920	ENSG00000100908-ILMN_1755677	ENSG00000101109-ILMN_1711383	ENSG00000101194-ILMN_1785405	ENSG00000122705-ILMN_1695420	ENSG00000136810-ILMN_1680314	ENSG00000142173-ILMN_1765017
ENSG00000047230-ILMN_2392356	ENSG00000138639-ILMN_1801833	ENSG00000100162-ILMN_2368718	ENSG00000143179-ILMN_1768662	ENSG00000047230-ILMN_2392356	ENSG00000138639-ILMN_1801833	ENSG00000108671-ILMN_1800952	ENSG00000100300-ILMN_2349658	ENSG00000038427-ILMN_1687301	ENSG00000162576-ILMN_1682778
ENSG00000047230-ILMN_2392352	ENSG00000113083-ILMN_1695880	ENSG00000102760-ILMN_1658494	ENSG00000113739-ILMN_1691884	ENSG00000047230-ILMN_2392352	ENSG00000113083-ILMN_1695880	ENSG00000147130-ILMN_1656316	ENSG00000124299-ILMN_1717674	ENSG00000151914-ILMN_2287157	ENSG00000111602-ILMN_1735093
ENSG00000047230-ILMN_2286024	ENSG00000145649-ILMN_1779324	ENSG00000117020-ILMN_2325610	ENSG00000069122-ILMN_1728785	ENSG00000047230-ILMN_2286024	ENSG00000145649-ILMN_1779324	ENSG00000119383-ILMN_1652249	ENSG00000072864-ILMN_1739805	ENSG00000099250-ILMN_1742547	ENSG00000117394-ILMN_1659027
ENSG00000135643-ILMN_1727466	ENSG00000143643-ILMN_1745573	ENSG00000124788-ILMN_2153332	ENSG00000162745-ILMN_1765557	ENSG00000135643-ILMN_1727466	ENSG00000143643-ILMN_1745573	ENSG00000104679-ILMN_1735474	ENSG00000135940-ILMN_1663512	ENSG00000118762-ILMN_2052891	ENSG00000007237-ILMN_1745994
ENSG00000012660-ILMN_2174369	ENSG00000096063-ILMN_1798804	ENSG00000088325-ILMN_1796949	ENSG00000106615-ILMN_1657949	ENSG00000012660-ILMN_2174369	ENSG00000096063-ILMN_1798804	ENSG00000125695-ILMN_2315694	ENSG00000119314-ILMN_1768197	ENSG00000069667-ILMN_2322498	ENSG00000137807-ILMN_1811472
ENSG00000081760-ILMN_1698554	ENSG00000101557-ILMN_2402947	ENSG00000130826-ILMN_1671257	ENSG00000117394-ILMN_1659027	ENSG00000081760-ILMN_1698554	ENSG00000101557-ILMN_2402947	ENSG00000118564-ILMN_1673370	ENSG00000065427-ILMN_1777584	ENSG00000137807-ILMN_1716553	ENSG00000116678-ILMN_1731966
ENSG00000073849-ILMN_2384496	ENSG00000126945-ILMN_2362245	ENSG00000100450-ILMN_1731233	ENSG00000064199-ILMN_1678423	ENSG00000073849-ILMN_2384496	ENSG00000126945-ILMN_2362245	ENSG00000111481-ILMN_1728535	ENSG00000152583-ILMN_1795251	ENSG00000117650-ILMN_1653822	ENSG00000064666-ILMN_1708486
ENSG00000073849-ILMN_1756501	ENSG00000151617-ILMN_1796629	ENSG00000010295-ILMN_2348268	ENSG00000163918-ILMN_1724489	ENSG00000073849-ILMN_1756501	ENSG00000151617-ILMN_1796629	ENSG00000095139-ILMN_1699703	ENSG00000160221-ILMN_2386205	ENSG00000101265-ILMN_2352303	ENSG00000099250-ILMN_1742547
ENSG00000089327-ILMN_2309848	ENSG00000128654-ILMN_1794046	ENSG00000144749-ILMN_1707342	ENSG00000120156-ILMN_1751576	ENSG00000089327-ILMN_2309848	ENSG00000128654-ILMN_1794046	ENSG00000160710-ILMN_1776777	ENSG00000017797-ILMN_1791840	ENSG00000106066-ILMN_1682928	ENSG00000156113-ILMN_2297765
ENSG00000089327-ILMN_2235975	ENSG00000164176-ILMN_1689976	ENSG00000004776-ILMN_1721283	ENSG00000074410-ILMN_1720998	ENSG00000089327-ILMN_2235975	ENSG00000164176-ILMN_1689976	ENSG00000135446-ILMN_1689001	ENSG00000139613-ILMN_1773620	ENSG00000157654-ILMN_1691959	ENSG00000120279-ILMN_1750225
ENSG00000089327-ILMN_1704286	ENSG00000110080-ILMN_2204545	ENSG00000128654-ILMN_1794046	ENSG00000075213-ILMN_1765641	ENSG00000089327-ILMN_1704286	ENSG00000110080-ILMN_2204545	ENSG00000072864-ILMN_1739805	ENSG00000050327-ILMN_1657443	ENSG00000088992-ILMN_1750181	ENSG00000138639-ILMN_1775441
ENSG00000011052-ILMN_2234873	ENSG00000124562-ILMN_2086064	ENSG00000136717-ILMN_1674160	ENSG00000162482-ILMN_2145396	ENSG00000011052-ILMN_2234873	ENSG00000124562-ILMN_2086064	ENSG00000136634-ILMN_2073307	ENSG00000119777-ILMN_1716907	ENSG00000163468-ILMN_2334989	ENSG00000138639-ILMN_2352633
ENSG00000011052-ILMN_1693430	ENSG00000128284-ILMN_1756862	ENSG00000106034-ILMN_1677038	ENSG00000104147-ILMN_2196984	ENSG00000011052-ILMN_1693430	ENSG00000128284-ILMN_1756862	ENSG00000060656-ILMN_2383300	ENSG00000106246-ILMN_2225709	ENSG00000154473-ILMN_1778764	ENSG00000123095-ILMN_1726809
ENSG00000102935-ILMN_2154950	ENSG00000118515-ILMN_1702487	ENSG00000159403-ILMN_1768753	ENSG00000112531-ILMN_2336280	ENSG00000102935-ILMN_2154950	ENSG00000118515-ILMN_1702487	ENSG00000042753-ILMN_1662426	ENSG00000100644-ILMN_1681283	ENSG00000159167-ILMN_1758164	ENSG00000139726-ILMN_1760954
ENSG00000102935-ILMN_1763602	ENSG00000008405-ILMN_2202637	ENSG00000139278-ILMN_1769245	ENSG00000122707-ILMN_2067269	ENSG00000102935-ILMN_1763602	ENSG00000008405-ILMN_2202637	ENSG00000110075-ILMN_1732725	ENSG00000109103-ILMN_1806052	ENSG00000115306-ILMN_1690708	ENSG00000074410-ILMN_2382942
ENSG00000129596-ILMN_2234187	ENSG00000133112-ILMN_1789614	ENSG00000164754-ILMN_2221006	ENSG00000135862-ILMN_1810852	ENSG00000129596-ILMN_2234187	ENSG00000133112-ILMN_1789614	ENSG00000143442-ILMN_1652929	ENSG00000010256-ILMN_1671191	ENSG00000137509-ILMN_2367215	ENSG00000076248-ILMN_1722769
ENSG00000129596-ILMN_1753931	ENSG00000164754-ILMN_2221006	ENSG00000153563-ILMN_2353732	ENSG00000120279-ILMN_1750225	ENSG00000129596-ILMN_1753931	ENSG00000164754-ILMN_2221006	ENSG00000006704-ILMN_1669717	ENSG00000050426-ILMN_1754149	ENSG00000118762-ILMN_1807300	ENSG00000077157-ILMN_2379375
ENSG00000135272-ILMN_1717366	ENSG00000158769-ILMN_2342033	ENSG00000128284-ILMN_1756862	ENSG00000108561-ILMN_1668996	ENSG00000135272-ILMN_1717366	ENSG00000158769-ILMN_2342033	ENSG00000117528-ILMN_1674032	ENSG00000116151-ILMN_1655161	ENSG00000139329-ILMN_2167805	ENSG00000051825-ILMN_1654421
ENSG00000068078-ILMN_1723123	ENSG00000100442-ILMN_2104784	ENSG00000159167-ILMN_1758164	ENSG00000117519-ILMN_1782439	ENSG00000068078-ILMN_1723123	ENSG00000100442-ILMN_2104784	ENSG00000099326-ILMN_1749838	ENSG00000122359-ILMN_1807003	ENSG00000048740-ILMN_1800638	ENSG00000119705-ILMN_1661945
ENSG00000068078-ILMN_1651966	ENSG00000139187-ILMN_1658399	ENSG00000139726-ILMN_1760954	ENSG00000135643-ILMN_1727466	ENSG00000068078-ILMN_1651966	ENSG00000139187-ILMN_1658399	ENSG00000129083-ILMN_1699112	ENSG00000072506-ILMN_1691926	ENSG00000136943-ILMN_1748352	ENSG00000119699-ILMN_1687652
ENSG00000090863-ILMN_1772261	ENSG00000116871-ILMN_1777906	ENSG00000142173-ILMN_1783909	ENSG00000115935-ILMN_1668417	ENSG00000090863-ILMN_1772261	ENSG00000116871-ILMN_1777906	ENSG00000001497-ILMN_1774890	ENSG00000104427-ILMN_1789558	ENSG00000109794-ILMN_1786278	ENSG00000154473-ILMN_2386100
ENSG00000133026-ILMN_1815154	ENSG00000162692-ILMN_2325763	ENSG00000136628-ILMN_1783695	ENSG00000146425-ILMN_1678766	ENSG00000133026-ILMN_1815154	ENSG00000162692-ILMN_2325763	ENSG00000132142-ILMN_1667641	ENSG00000118418-ILMN_2355004	ENSG00000112936-ILMN_1687848	ENSG00000118495-ILMN_1815121
ENSG00000023572-ILMN_2258268	ENSG00000159263-ILMN_1700448	ENSG00000102024-ILMN_1785265	ENSG00000111602-ILMN_1735093	ENSG00000023572-ILMN_2258268	ENSG00000159263-ILMN_1700448	ENSG00000082898-ILMN_1725121	ENSG00000137817-ILMN_1662256	ENSG00000121671-ILMN_1796180	ENSG00000138640-ILMN_2291092
ENSG00000023572-ILMN_1737912	ENSG00000131153-ILMN_1809590	ENSG00000120262-ILMN_1772588	ENSG00000123240-ILMN_2381899	ENSG00000023572-ILMN_1737912	ENSG00000131153-ILMN_1809590	ENSG00000076242-ILMN_1788363	ENSG00000147457-ILMN_1795933	ENSG00000091136-ILMN_2214790	ENSG00000136261-ILMN_1676548
ENSG00000023572-ILMN_1680727	ENSG00000142192-ILMN_2404063	ENSG00000119969-ILMN_2202423	ENSG00000151914-ILMN_2394276	ENSG00000023572-ILMN_1680727	ENSG00000142192-ILMN_2404063	ENSG00000125877-ILMN_1718334	ENSG00000129219-ILMN_1697880	ENSG00000117394-ILMN_1659027	ENSG00000149591-ILMN_1778668
ENSG00000103811-ILMN_2390853	ENSG00000124641-ILMN_1777526	ENSG00000138639-ILMN_1801833	ENSG00000162576-ILMN_2068257	ENSG00000103811-ILMN_2390853	ENSG00000124641-ILMN_1777526	ENSG00000106246-ILMN_2225709	ENSG00000121964-ILMN_1762167	ENSG00000101265-ILMN_1812139	ENSG00000121671-ILMN_1796180
ENSG00000103811-ILMN_1752451	ENSG00000102189-ILMN_1743194	ENSG00000004779-ILMN_2179018	ENSG00000138639-ILMN_1775441	ENSG00000103811-ILMN_1752451	ENSG00000102189-ILMN_1743194	ENSG00000105011-ILMN_1695414	ENSG00000115073-ILMN_1695821	ENSG00000132749-ILMN_2389528	ENSG00000158747-ILMN_2405009
ENSG00000122359-ILMN_2380494	ENSG00000101084-ILMN_2387599	ENSG00000135643-ILMN_1727466	ENSG00000140750-ILMN_1718610	ENSG00000122359-ILMN_2380494	ENSG00000101084-ILMN_2387599	ENSG00000127483-ILMN_1657279	ENSG00000101084-ILMN_2387599	ENSG00000131711-ILMN_1680154	ENSG00000096092-ILMN_1785191
ENSG00000122359-ILMN_1807003	ENSG00000136636-ILMN_1800220	ENSG00000152465-ILMN_1656378	ENSG00000019549-ILMN_2082585	ENSG00000122359-ILMN_1807003	ENSG00000136636-ILMN_1800220	ENSG00000138413-ILMN_2091347	ENSG00000100354-ILMN_1771201	ENSG00000122359-ILMN_2380494	ENSG00000100448-ILMN_1680424
ENSG00000122359-ILMN_1685170	ENSG00000124802-ILMN_1725105	ENSG00000103811-ILMN_2390853	ENSG00000019549-ILMN_1655740	ENSG00000122359-ILMN_1685170	ENSG00000124802-ILMN_1725105	ENSG00000119314-ILMN_1768197	ENSG00000050327-ILMN_1703840	ENSG00000138363-ILMN_1673991	ENSG00000124562-ILMN_2086064
ENSG00000136068-ILMN_1664922	ENSG00000131507-ILMN_1751452	ENSG00000150867-ILMN_1911042	ENSG00000127663-ILMN_1720531	ENSG00000136068-ILMN_1664922	ENSG00000131507-ILMN_1751452	ENSG00000134802-ILMN_1658407	ENSG00000099875-ILMN_1654060	ENSG00000112773-ILMN_1740466	ENSG00000127774-ILMN_1758674
ENSG00000156239-ILMN_2315569	ENSG00000100883-ILMN_1753862	ENSG00000119242-ILMN_1731107	ENSG00000146950-ILMN_1681777	ENSG00000156239-ILMN_2315569	ENSG00000100883-ILMN_1753862	ENSG00000111641-ILMN_2328433	ENSG00000110514-ILMN_2328224	ENSG00000085276-ILMN_1803367	ENSG00000069667-ILMN_2322498
ENSG00000156239-ILMN_1754988	ENSG00000158186-ILMN_1748881	ENSG00000138778-ILMN_1716279	ENSG00000136826-ILMN_2137789	ENSG00000156239-ILMN_1754988	ENSG00000158186-ILMN_1748881	ENSG00000064726-ILMN_2411264	ENSG00000151240-ILMN_1676062	ENSG00000117479-ILMN_2201668	ENSG00000050405-ILMN_1704369
ENSG00000164104-ILMN_2219712	ENSG00000103710-ILMN_1806403	ENSG00000012048-ILMN_1738027	ENSG00000130592-ILMN_1654778	ENSG00000164104-ILMN_2219712	ENSG00000103710-ILMN_1806403	ENSG00000151413-ILMN_2048811	ENSG00000100644-ILMN_1763260	ENSG00000119013-ILMN_2119945	ENSG00000102393-ILMN_1766637
ENSG00000164104-ILMN_1654268	ENSG00000116096-ILMN_1705849	ENSG00000111666-ILMN_1729112	ENSG00000128606-ILMN_1652826	ENSG00000164104-ILMN_1654268	ENSG00000116096-ILMN_1705849	ENSG00000138119-ILMN_2370976	ENSG00000077721-ILMN_1681603	ENSG00000018408-ILMN_1787115	ENSG00000123473-ILMN_2413650
ENSG00000144935-ILMN_1674380	ENSG00000110848-ILMN_1651316	ENSG00000148516-ILMN_1762231	ENSG00000104341-ILMN_2101832	ENSG00000144935-ILMN_1674380	ENSG00000110848-ILMN_1651316	ENSG00000136758-ILMN_2339825	ENSG00000161021-ILMN_1767813	ENSG00000162998-ILMN_1716246	ENSG00000114054-ILMN_1761010
ENSG00000110619-ILMN_2367469	ENSG00000112773-ILMN_1740466	ENSG00000124207-ILMN_1706238	ENSG00000162493-ILMN_1670490	ENSG00000110619-ILMN_2367469	ENSG00000112773-ILMN_1740466	ENSG00000141429-ILMN_2082035	ENSG00000132612-ILMN_1708946	ENSG00000127774-ILMN_1758674	ENSG00000136636-ILMN_2134555
ENSG00000110619-ILMN_1696066	ENSG00000154330-ILMN_2271149	ENSG00000144749-ILMN_2128795	ENSG00000074590-ILMN_1689318	ENSG00000110619-ILMN_1696066	ENSG00000154330-ILMN_2271149	ENSG00000144579-ILMN_1681678	ENSG00000107187-ILMN_1701340	ENSG00000135218-ILMN_1796094	ENSG00000113368-ILMN_2126706
ENSG00000102054-ILMN_1770053	ENSG00000137960-ILMN_1672545	ENSG00000118515-ILMN_1702487	ENSG00000091136-ILMN_2214790	ENSG00000102054-ILMN_1770053	ENSG00000137960-ILMN_1672545	ENSG00000130175-ILMN_2400512	ENSG00000023041-ILMN_1739659	ENSG00000067082-ILMN_1737406	ENSG00000112902-ILMN_1880012
ENSG00000120756-ILMN_2074044	ENSG00000134531-ILMN_1801616	ENSG00000146278-ILMN_1789955	ENSG00000117020-ILMN_2325612	ENSG00000120756-ILMN_2074044	ENSG00000134531-ILMN_1801616	ENSG00000106537-ILMN_1669881	ENSG00000085491-ILMN_1665838	ENSG00000136717-ILMN_1674160	ENSG00000143418-ILMN_2400500
ENSG00000120756-ILMN_1759206	ENSG00000101166-ILMN_1728168	ENSG00000104889-ILMN_1810901	ENSG00000075884-ILMN_2208413	ENSG00000120756-ILMN_1759206	ENSG00000101166-ILMN_1728168	ENSG00000143514-ILMN_2270299	ENSG00000117697-ILMN_1830362	ENSG00000119242-ILMN_1731107	ENSG00000071051-ILMN_1724718
ENSG00000132688-ILMN_1738147	ENSG00000069329-ILMN_1761721	ENSG00000136732-ILMN_1668039	ENSG00000123473-ILMN_2413650	ENSG00000132688-ILMN_1738147	ENSG00000069329-ILMN_1761721	ENSG00000087088-ILMN_2258383	ENSG00000111481-ILMN_1728535	ENSG00000138778-ILMN_2225718	ENSG00000001630-ILMN_1664718
ENSG00000128311-ILMN_1691572	ENSG00000138794-ILMN_1659350	ENSG00000121064-ILMN_1767470	ENSG00000115825-ILMN_1703196	ENSG00000128311-ILMN_1691572	ENSG00000138794-ILMN_1659350	ENSG00000139531-ILMN_1710682	ENSG00000111269-ILMN_1660223	ENSG00000139278-ILMN_1769245	ENSG00000117525-ILMN_2129572
ENSG00000157654-ILMN_2383591	ENSG00000136560-ILMN_1793849	ENSG00000116678-ILMN_1731966	ENSG00000074410-ILMN_2382942	ENSG00000157654-ILMN_2383591	ENSG00000136560-ILMN_1793849	ENSG00000144579-ILMN_1728163	ENSG00000102007-ILMN_1738767	ENSG00000117525-ILMN_2129572	ENSG00000010810-ILMN_1781207
ENSG00000157654-ILMN_1691959	ENSG00000128322-ILMN_2393765	ENSG00000127663-ILMN_1720531	ENSG00000136732-ILMN_1668039	ENSG00000157654-ILMN_1691959	ENSG00000128322-ILMN_2393765	ENSG00000123737-ILMN_2312719	ENSG00000154845-ILMN_1724544	ENSG00000102393-ILMN_1766637	ENSG00000108387-ILMN_2402172
ENSG00000157654-ILMN_1675507	ENSG00000051341-ILMN_1740291	ENSG00000117650-ILMN_2051373	ENSG00000109805-ILMN_1751444	ENSG00000157654-ILMN_1675507	ENSG00000051341-ILMN_1740291	ENSG00000153904-ILMN_1668507	ENSG00000164683-ILMN_2407308	ENSG00000118495-ILMN_1815121	ENSG00000144935-ILMN_1674380
ENSG00000155962-ILMN_1795754	ENSG00000092964-ILMN_1672503	ENSG00000089685-ILMN_2349459	ENSG00000131773-ILMN_1727790	ENSG00000155962-ILMN_1795754	ENSG00000092964-ILMN_1672503	ENSG00000006695-ILMN_1670901	ENSG00000160703-ILMN_1723768	ENSG00000163661-ILMN_1801842	ENSG00000131018-ILMN_1785427
ENSG00000115594-ILMN_1810584	ENSG00000117114-ILMN_1697548	ENSG00000120318-ILMN_1812618	ENSG00000119508-ILMN_1807298	ENSG00000115594-ILMN_1810584	ENSG00000117114-ILMN_1697548	ENSG00000145741-ILMN_1659762	ENSG00000119725-ILMN_1773247	ENSG00000120279-ILMN_1750225	ENSG00000158042-ILMN_1797933
ENSG00000110172-ILMN_2223836	ENSG00000101335-ILMN_1675062	ENSG00000146425-ILMN_1678766	ENSG00000157404-ILMN_1790160	ENSG00000110172-ILMN_2223836	ENSG00000101335-ILMN_1675062	ENSG00000102921-ILMN_1706225	ENSG00000069275-ILMN_1680692	ENSG00000163918-ILMN_1724489	ENSG00000067082-ILMN_1737406
ENSG00000110172-ILMN_1776337	ENSG00000136628-ILMN_1783695	ENSG00000112773-ILMN_1740466	ENSG00000072682-ILMN_2381697	ENSG00000110172-ILMN_1776337	ENSG00000136628-ILMN_1783695	ENSG00000137817-ILMN_1813620	ENSG00000138430-ILMN_1659820	ENSG00000068078-ILMN_1723123	ENSG00000102100-ILMN_1742731
ENSG00000134440-ILMN_1732216	ENSG00000078140-ILMN_2174702	ENSG00000117410-ILMN_1721391	ENSG00000134817-ILMN_1700183	ENSG00000134440-ILMN_1732216	ENSG00000078140-ILMN_2174702	ENSG00000153113-ILMN_1694943	ENSG00000108395-ILMN_1671513	ENSG00000130826-ILMN_1671257	ENSG00000012660-ILMN_2174369
ENSG00000128654-ILMN_2306565	ENSG00000115468-ILMN_1779448	ENSG00000026652-ILMN_1730504	ENSG00000152253-ILMN_1814281	ENSG00000128654-ILMN_2306565	ENSG00000115468-ILMN_1779448	ENSG00000119725-ILMN_1773247	ENSG00000083838-ILMN_1743767	ENSG00000125845-ILMN_1722718	ENSG00000117114-ILMN_1697548
ENSG00000128654-ILMN_1799466	ENSG00000156795-ILMN_1695491	ENSG00000136758-ILMN_1734316	ENSG00000076248-ILMN_1735719	ENSG00000128654-ILMN_1799466	ENSG00000156795-ILMN_1695491	ENSG00000110619-ILMN_1696066	ENSG00000106330-ILMN_2356909	ENSG00000099250-ILMN_1699574	ENSG00000101265-ILMN_2352303
ENSG00000128654-ILMN_1794046	ENSG00000125354-ILMN_2399264	ENSG00000146648-ILMN_1798975	ENSG00000119888-ILMN_2160210	ENSG00000128654-ILMN_1794046	ENSG00000125354-ILMN_2399264	ENSG00000116754-ILMN_1657790	ENSG00000123353-ILMN_1774708	ENSG00000100448-ILMN_1680424	ENSG00000118762-ILMN_2052891
ENSG00000164741-ILMN_1729409	ENSG00000079819-ILMN_1805448	ENSG00000122952-ILMN_2362545	ENSG00000140443-ILMN_1744023	ENSG00000164741-ILMN_1729409	ENSG00000079819-ILMN_1805448	ENSG00000006704-ILMN_1712628	ENSG00000092068-ILMN_1747397	ENSG00000164742-ILMN_2120555	ENSG00000099250-ILMN_1699574
ENSG00000164741-ILMN_1698020	ENSG00000124207-ILMN_1665797	ENSG00000117114-ILMN_1697548	ENSG00000134215-ILMN_2399463	ENSG00000164741-ILMN_1698020	ENSG00000124207-ILMN_1665797	ENSG00000133742-ILMN_1652431	ENSG00000128310-ILMN_2110857	ENSG00000105928-ILMN_1670145	ENSG00000103710-ILMN_1806403
ENSG00000011523-ILMN_1808500	ENSG00000099953-ILMN_1655915	ENSG00000031691-ILMN_1670769	ENSG00000128654-ILMN_1794046	ENSG00000011523-ILMN_1808500	ENSG00000099953-ILMN_1655915	ENSG00000004399-ILMN_1675222	ENSG00000164818-ILMN_1737402	ENSG00000136261-ILMN_1676548	ENSG00000118762-ILMN_1807300
ENSG00000151914-ILMN_2394276	ENSG00000160209-ILMN_1672504	ENSG00000112214-ILMN_1669023	ENSG00000114503-ILMN_2412564	ENSG00000151914-ILMN_2394276	ENSG00000160209-ILMN_1672504	ENSG00000106479-ILMN_1662165	ENSG00000149925-ILMN_1736700	ENSG00000019549-ILMN_2082585	ENSG00000100320-ILMN_1745130
ENSG00000151914-ILMN_2287157	ENSG00000077942-ILMN_1722713	ENSG00000076382-ILMN_2141259	ENSG00000084628-ILMN_1739374	ENSG00000151914-ILMN_2287157	ENSG00000077942-ILMN_1722713	ENSG00000115194-ILMN_1805807	ENSG00000130299-ILMN_1777156	ENSG00000051825-ILMN_1654421	ENSG00000143727-ILMN_1669633
ENSG00000151914-ILMN_2238302	ENSG00000067082-ILMN_1735014	ENSG00000059804-ILMN_1775708	ENSG00000130956-ILMN_1792384	ENSG00000151914-ILMN_2238302	ENSG00000067082-ILMN_1735014	ENSG00000102401-ILMN_2334765	ENSG00000080561-ILMN_2264597	ENSG00000100320-ILMN_1745130	ENSG00000142945-ILMN_1685916
ENSG00000151914-ILMN_1703913	ENSG00000116747-ILMN_2311518	ENSG00000067082-ILMN_1735014	ENSG00000144749-ILMN_1707342	ENSG00000151914-ILMN_1703913	ENSG00000116747-ILMN_2311518	ENSG00000148334-ILMN_2345015	ENSG00000132773-ILMN_1660938	ENSG00000067113-ILMN_1676296	ENSG00000125845-ILMN_1722718
ENSG00000151914-ILMN_1675992	ENSG00000134294-ILMN_1651799	ENSG00000123243-ILMN_1793695	ENSG00000141338-ILMN_2129886	ENSG00000151914-ILMN_1675992	ENSG00000134294-ILMN_1651799	ENSG00000060237-ILMN_1753165	ENSG00000135390-ILMN_1807798	ENSG00000076248-ILMN_1735719	ENSG00000132688-ILMN_1738147
ENSG00000151914-ILMN_1666490	ENSG00000159079-ILMN_1776147	ENSG00000124171-ILMN_1745154	ENSG00000102760-ILMN_1658494	ENSG00000151914-ILMN_1666490	ENSG00000159079-ILMN_1776147	ENSG00000105254-ILMN_1790953	ENSG00000106100-ILMN_2114422	ENSG00000123243-ILMN_2235707	ENSG00000130592-ILMN_1791623
ENSG00000151914-ILMN_1665873	ENSG00000148484-ILMN_1721657	ENSG00000139946-ILMN_1780132	ENSG00000136636-ILMN_1800220	ENSG00000151914-ILMN_1665873	ENSG00000148484-ILMN_1721657	ENSG00000134571-ILMN_1781184	ENSG00000144567-ILMN_1654851	ENSG00000134690-ILMN_1709294	ENSG00000106511-ILMN_1777263
ENSG00000117395-ILMN_1768127	ENSG00000156802-ILMN_2048700	ENSG00000163935-ILMN_2391750	ENSG00000118515-ILMN_1702487	ENSG00000117395-ILMN_1768127	ENSG00000156802-ILMN_2048700	ENSG00000083312-ILMN_1837935	ENSG00000131374-ILMN_1767433	ENSG00000134775-ILMN_1761322	ENSG00000112936-ILMN_1687848
ENSG00000022267-ILMN_1805842	ENSG00000106066-ILMN_2400759	ENSG00000136826-ILMN_2137789	ENSG00000152465-ILMN_1656378	ENSG00000022267-ILMN_1805842	ENSG00000106066-ILMN_2400759	ENSG00000105856-ILMN_1685415	ENSG00000105219-ILMN_1807525	ENSG00000134222-ILMN_1671843	ENSG00000139343-ILMN_2067370
ENSG00000149591-ILMN_2400935	ENSG00000149294-ILMN_1702305	ENSG00000157617-ILMN_1652512	ENSG00000076248-ILMN_1722769	ENSG00000149591-ILMN_2400935	ENSG00000149294-ILMN_1702305	ENSG00000115073-ILMN_1695821	ENSG00000148180-ILMN_1801043	ENSG00000105707-ILMN_2358760	ENSG00000123243-ILMN_2235707
ENSG00000149591-ILMN_1778668	ENSG00000115306-ILMN_1661335	ENSG00000135250-ILMN_1669215	ENSG00000068831-ILMN_2375319	ENSG00000149591-ILMN_1778668	ENSG00000115306-ILMN_1661335	ENSG00000005022-ILMN_1774062	ENSG00000137767-ILMN_1667199	ENSG00000088325-ILMN_1796949	ENSG00000113569-ILMN_1768293
ENSG00000149591-ILMN_1706783	ENSG00000012660-ILMN_2174369	ENSG00000140285-ILMN_1731240	ENSG00000125354-ILMN_2399264	ENSG00000149591-ILMN_1706783	ENSG00000012660-ILMN_2174369	ENSG00000154832-ILMN_1691276	ENSG00000138430-ILMN_1709075	ENSG00000123240-ILMN_2381899	ENSG00000122254-ILMN_1712475
ENSG00000106080-ILMN_2150294	ENSG00000131473-ILMN_1749014	ENSG00000146731-ILMN_1722502	ENSG00000119242-ILMN_1731107	ENSG00000106080-ILMN_2150294	ENSG00000131473-ILMN_1749014	ENSG00000104825-ILMN_1674152	ENSG00000141720-ILMN_1701213	ENSG00000139436-ILMN_1760922	ENSG00000117528-ILMN_1674032
ENSG00000106080-ILMN_1665243	ENSG00000159176-ILMN_1811921	ENSG00000136636-ILMN_1800220	ENSG00000162692-ILMN_2307903	ENSG00000106080-ILMN_1665243	ENSG00000159176-ILMN_1811921	ENSG00000130150-ILMN_2043569	ENSG00000157014-ILMN_1734138	ENSG00000162889-ILMN_1774844	ENSG00000068078-ILMN_1723123
ENSG00000112742-ILMN_1788166	ENSG00000163517-ILMN_1684690	ENSG00000158406-ILMN_1751120	ENSG00000103994-ILMN_1800912	ENSG00000112742-ILMN_1788166	ENSG00000163517-ILMN_1684690	ENSG00000115561-ILMN_2406043	ENSG00000134571-ILMN_1781184	ENSG00000091651-ILMN_1731070	ENSG00000139278-ILMN_1769245
ENSG00000151503-ILMN_1683441	ENSG00000075651-ILMN_1719696	ENSG00000130592-ILMN_1654778	ENSG00000079102-ILMN_1724669	ENSG00000151503-ILMN_1683441	ENSG00000075651-ILMN_1719696	ENSG00000070214-ILMN_1700695	ENSG00000108953-ILMN_2252136	ENSG00000076382-ILMN_2141259	ENSG00000162745-ILMN_1765557
ENSG00000006210-ILMN_1654072	ENSG00000106624-ILMN_1736178	ENSG00000134215-ILMN_1657679	ENSG00000116132-ILMN_1739496	ENSG00000006210-ILMN_1654072	ENSG00000106624-ILMN_1736178	ENSG00000146425-ILMN_1678766	ENSG00000163607-ILMN_2393243	ENSG00000074590-ILMN_2079786	ENSG00000013297-ILMN_1754103
ENSG00000124212-ILMN_1667692	ENSG00000143387-ILMN_1758895	ENSG00000156795-ILMN_1695491	ENSG00000139946-ILMN_1780132	ENSG00000124212-ILMN_1667692	ENSG00000143387-ILMN_1758895	ENSG00000116171-ILMN_1694776	ENSG00000141385-ILMN_2066124	ENSG00000116678-ILMN_1731966	ENSG00000108669-ILMN_2403852
ENSG00000113083-ILMN_1695880	ENSG00000160191-ILMN_2306540	ENSG00000119888-ILMN_2160210	ENSG00000004779-ILMN_2179018	ENSG00000113083-ILMN_1695880	ENSG00000160191-ILMN_2306540	ENSG00000142784-ILMN_1707600	ENSG00000138674-ILMN_2399896	ENSG00000104889-ILMN_1810901	ENSG00000101557-ILMN_2402947
ENSG00000114784-ILMN_1679324	ENSG00000142731-ILMN_1789123	ENSG00000136158-ILMN_2089329	ENSG00000082074-ILMN_2280548	ENSG00000114784-ILMN_1679324	ENSG00000142731-ILMN_1789123	ENSG00000137817-ILMN_1662256	ENSG00000130638-ILMN_2169676	ENSG00000079931-ILMN_1761788	ENSG00000081041-ILMN_1682636
ENSG00000149557-ILMN_1779071	ENSG00000158481-ILMN_1654210	ENSG00000164683-ILMN_1788203	ENSG00000149554-ILMN_1664630	ENSG00000149557-ILMN_1779071	ENSG00000158481-ILMN_1654210	ENSG00000106443-ILMN_2401769	ENSG00000038274-ILMN_1680246	ENSG00000119888-ILMN_2160210	ENSG00000134709-ILMN_1741406
ENSG00000149557-ILMN_1727992	ENSG00000131773-ILMN_1691747	ENSG00000120156-ILMN_1751576	ENSG00000164754-ILMN_2221006	ENSG00000149557-ILMN_1727992	ENSG00000131773-ILMN_1691747	ENSG00000100994-ILMN_1778360	ENSG00000085733-ILMN_2393712	ENSG00000157404-ILMN_1790160	ENSG00000109919-ILMN_1785218
ENSG00000111247-ILMN_1670353	ENSG00000102554-ILMN_1770293	ENSG00000140545-ILMN_1756071	ENSG00000088325-ILMN_1796949	ENSG00000111247-ILMN_1670353	ENSG00000102554-ILMN_1770293	ENSG00000164818-ILMN_1732537	ENSG00000156471-ILMN_1688753	ENSG00000076248-ILMN_1722769	ENSG00000137960-ILMN_1672545
ENSG00000113657-ILMN_1679262	ENSG00000100055-ILMN_1660364	ENSG00000161800-ILMN_1702140	ENSG00000073756-ILMN_1677511	ENSG00000113657-ILMN_1679262	ENSG00000100055-ILMN_1660364	ENSG00000162889-ILMN_1774844	ENSG00000112146-ILMN_1702928	ENSG00000164116-ILMN_2131177	ENSG00000158488-ILMN_2335754
ENSG00000148985-ILMN_1755405	ENSG00000072571-ILMN_2409220	ENSG00000111666-ILMN_2202940	ENSG00000149557-ILMN_1727992	ENSG00000148985-ILMN_1755405	ENSG00000072571-ILMN_2409220	ENSG00000160767-ILMN_1795026	ENSG00000132254-ILMN_1750690	ENSG00000100243-ILMN_1740441	ENSG00000105137-ILMN_1755822
ENSG00000117528-ILMN_1674032	ENSG00000138660-ILMN_2207562	ENSG00000131981-ILMN_1803788	ENSG00000088280-ILMN_1685441	ENSG00000117528-ILMN_1674032	ENSG00000138660-ILMN_2207562	ENSG00000102978-ILMN_1732300	ENSG00000099785-ILMN_2271336	ENSG00000106511-ILMN_1777263	ENSG00000131711-ILMN_1680154
ENSG00000132646-ILMN_1694177	ENSG00000137193-ILMN_1815023	ENSG00000158270-ILMN_1689088	ENSG00000113368-ILMN_2126706	ENSG00000132646-ILMN_1694177	ENSG00000137193-ILMN_1815023	ENSG00000104044-ILMN_1746116	ENSG00000108799-ILMN_1791436	ENSG00000120885-ILMN_1798298	ENSG00000139514-ILMN_1683859
ENSG00000151892-ILMN_2334359	ENSG00000111602-ILMN_1735093	ENSG00000116871-ILMN_1777906	ENSG00000115380-ILMN_2350634	ENSG00000151892-ILMN_2334359	ENSG00000111602-ILMN_1735093	ENSG00000133703-ILMN_1652104	ENSG00000150991-ILMN_2331501	ENSG00000135316-ILMN_1727740	ENSG00000163517-ILMN_1684690
ENSG00000151892-ILMN_2253805	ENSG00000108700-ILMN_1772964	ENSG00000108828-ILMN_1700690	ENSG00000138363-ILMN_1673991	ENSG00000151892-ILMN_2253805	ENSG00000108700-ILMN_1772964	ENSG00000124214-ILMN_2327276	ENSG00000134287-ILMN_1682938	ENSG00000164742-ILMN_1742073	ENSG00000154174-ILMN_1746426
ENSG00000151892-ILMN_1725678	ENSG00000107957-ILMN_1743103	ENSG00000152217-ILMN_1720513	ENSG00000137509-ILMN_2367215	ENSG00000151892-ILMN_1725678	ENSG00000107957-ILMN_1743103	ENSG00000074319-ILMN_1747146	ENSG00000105352-ILMN_1657455	ENSG00000124019-ILMN_1749878	ENSG00000107796-ILMN_1671703
ENSG00000154473-ILMN_2386100	ENSG00000142733-ILMN_1694539	ENSG00000007237-ILMN_1745994	ENSG00000031691-ILMN_1670769	ENSG00000154473-ILMN_2386100	ENSG00000142733-ILMN_1694539	ENSG00000122136-ILMN_1792607	ENSG00000157306-ILMN_1737168	ENSG00000135862-ILMN_1810852	ENSG00000134954-ILMN_2122103
ENSG00000154473-ILMN_2245180	ENSG00000127603-ILMN_1718884	ENSG00000147123-ILMN_1749709	ENSG00000149591-ILMN_2400935	ENSG00000154473-ILMN_2245180	ENSG00000127603-ILMN_1718884	ENSG00000164171-ILMN_1665792	ENSG00000074842-ILMN_1787844	ENSG00000153113-ILMN_1672947	ENSG00000085276-ILMN_1803367
ENSG00000154473-ILMN_1778764	ENSG00000119900-ILMN_1715809	ENSG00000010322-ILMN_1735827	ENSG00000127774-ILMN_1758674	ENSG00000154473-ILMN_1778764	ENSG00000119900-ILMN_1715809	ENSG00000160951-ILMN_1744929	ENSG00000076242-ILMN_1788363	ENSG00000133574-ILMN_1748473	ENSG00000163565-ILMN_1710937
ENSG00000154473-ILMN_1693145	ENSG00000083223-ILMN_1779677	ENSG00000100243-ILMN_1740441	ENSG00000108176-ILMN_2311020	ENSG00000154473-ILMN_1693145	ENSG00000083223-ILMN_1779677	ENSG00000140750-ILMN_1756693	ENSG00000094914-ILMN_1755321	ENSG00000105137-ILMN_1755822	ENSG00000111445-ILMN_1659364
ENSG00000124802-ILMN_2158587	ENSG00000084207-ILMN_1679809	ENSG00000103994-ILMN_1800912	ENSG00000139726-ILMN_1760954	ENSG00000124802-ILMN_2158587	ENSG00000084207-ILMN_1679809	ENSG00000100225-ILMN_1667112	ENSG00000114737-ILMN_1738207	ENSG00000131018-ILMN_1785427	ENSG00000049323-ILMN_1785402
ENSG00000124802-ILMN_1725105	ENSG00000122870-ILMN_1719570	ENSG00000077942-ILMN_1710815	ENSG00000164056-ILMN_1651610	ENSG00000124802-ILMN_1725105	ENSG00000122870-ILMN_1719570	ENSG00000130255-ILMN_1685088	ENSG00000138443-ILMN_1707274	ENSG00000049323-ILMN_1785402	ENSG00000115942-ILMN_2061452
ENSG00000065308-ILMN_1788783	ENSG00000103145-ILMN_1757877	ENSG00000112902-ILMN_1880012	ENSG00000100450-ILMN_1731233	ENSG00000065308-ILMN_1788783	ENSG00000103145-ILMN_1757877	ENSG00000101391-ILMN_1812289	ENSG00000107819-ILMN_1662910	ENSG00000147123-ILMN_1749709	ENSG00000134352-ILMN_1849013
ENSG00000154262-ILMN_1795507	ENSG00000152642-ILMN_1694106	ENSG00000113088-ILMN_1710734	ENSG00000084676-ILMN_1785785	ENSG00000154262-ILMN_1795507	ENSG00000152642-ILMN_1694106	ENSG00000129204-ILMN_1721727	ENSG00000077235-ILMN_1789839	ENSG00000151240-ILMN_1676062	ENSG00000143742-ILMN_2099594
ENSG00000154262-ILMN_1701551	ENSG00000018189-ILMN_2351230	ENSG00000084676-ILMN_1785785	ENSG00000124249-ILMN_1788421	ENSG00000154262-ILMN_1701551	ENSG00000018189-ILMN_2351230	ENSG00000105287-ILMN_2331525	ENSG00000119699-ILMN_1687652	ENSG00000122176-ILMN_1789639	ENSG00000012048-ILMN_1738027
ENSG00000138722-ILMN_1660114	ENSG00000110955-ILMN_1772132	ENSG00000134138-ILMN_1664416	ENSG00000096092-ILMN_1785191	ENSG00000138722-ILMN_1660114	ENSG00000110955-ILMN_1772132	ENSG00000135390-ILMN_1807798	ENSG00000127884-ILMN_1718132	ENSG00000130592-ILMN_1791623	ENSG00000122359-ILMN_2380494
ENSG00000104522-ILMN_1697777	ENSG00000117139-ILMN_1755727	ENSG00000143248-ILMN_1651554	ENSG00000150540-ILMN_2284744	ENSG00000104522-ILMN_1697777	ENSG00000117139-ILMN_1755727	ENSG00000102962-ILMN_2160476	ENSG00000110696-ILMN_1802649	ENSG00000138640-ILMN_2291092	ENSG00000124207-ILMN_1665797
ENSG00000075884-ILMN_2208413	ENSG00000074410-ILMN_1720998	ENSG00000091831-ILMN_1678535	ENSG00000117114-ILMN_1697548	ENSG00000075884-ILMN_2208413	ENSG00000074410-ILMN_1720998	ENSG00000163453-ILMN_2062468	ENSG00000105856-ILMN_1685415	ENSG00000103710-ILMN_1806403	ENSG00000164116-ILMN_2131177
ENSG00000118402-ILMN_1737965	ENSG00000139278-ILMN_1769245	ENSG00000163565-ILMN_1710937	ENSG00000125170-ILMN_1774261	ENSG00000118402-ILMN_1737965	ENSG00000139278-ILMN_1769245	ENSG00000117697-ILMN_1830362	ENSG00000077348-ILMN_1659725	ENSG00000149554-ILMN_1664630	ENSG00000136636-ILMN_1800220
ENSG00000072682-ILMN_2381697	ENSG00000101773-ILMN_2363621	ENSG00000131462-ILMN_2367743	ENSG00000131462-ILMN_2367743	ENSG00000072682-ILMN_2381697	ENSG00000101773-ILMN_2363621	ENSG00000047249-ILMN_1689473	ENSG00000143549-ILMN_1747696	ENSG00000138639-ILMN_2352633	ENSG00000117650-ILMN_1653822
ENSG00000072682-ILMN_2280135	ENSG00000107949-ILMN_1771966	ENSG00000103342-ILMN_1750130	ENSG00000003147-ILMN_2365569	ENSG00000072682-ILMN_2280135	ENSG00000107949-ILMN_1771966	ENSG00000110237-ILMN_1754562	ENSG00000082781-ILMN_1796755	ENSG00000069998-ILMN_2335398	ENSG00000125354-ILMN_2399264
ENSG00000072682-ILMN_1795778	ENSG00000140379-ILMN_1769229	ENSG00000134138-ILMN_2398077	ENSG00000146731-ILMN_1722502	ENSG00000072682-ILMN_1795778	ENSG00000140379-ILMN_1769229	ENSG00000135801-ILMN_2252813	ENSG00000143514-ILMN_2270299	ENSG00000134352-ILMN_1797861	ENSG00000138297-ILMN_1773493
ENSG00000109685-ILMN_2334112	ENSG00000159063-ILMN_1685413	ENSG00000128641-ILMN_2093027	ENSG00000145050-ILMN_2183510	ENSG00000109685-ILMN_2334112	ENSG00000159063-ILMN_1685413	ENSG00000143479-ILMN_2400322	ENSG00000123737-ILMN_2312719	ENSG00000109919-ILMN_1785218	ENSG00000162493-ILMN_1670490
ENSG00000109685-ILMN_1663502	ENSG00000072133-ILMN_1807968	ENSG00000063854-ILMN_1772731	ENSG00000128641-ILMN_2093027	ENSG00000109685-ILMN_1663502	ENSG00000072133-ILMN_1807968	ENSG00000149428-ILMN_2141790	ENSG00000134825-ILMN_1786759	ENSG00000071051-ILMN_1724718	ENSG00000105707-ILMN_1687235
ENSG00000116157-ILMN_1726030	ENSG00000115163-ILMN_1801257	ENSG00000117020-ILMN_2325612	ENSG00000130956-ILMN_2107991	ENSG00000116157-ILMN_1726030	ENSG00000115163-ILMN_1801257	ENSG00000076864-ILMN_1776519	ENSG00000162889-ILMN_1774844	ENSG00000124788-ILMN_2153332	ENSG00000101265-ILMN_1812139
ENSG00000115963-ILMN_1759513	ENSG00000140287-ILMN_1792323	ENSG00000164056-ILMN_1769280	ENSG00000138778-ILMN_1716279	ENSG00000115963-ILMN_1759513	ENSG00000140287-ILMN_1792323	ENSG00000163636-ILMN_1779633	ENSG00000102316-ILMN_1684984	ENSG00000077157-ILMN_2379375	ENSG00000085265-ILMN_1668063
ENSG00000155660-ILMN_1815261	ENSG00000114686-ILMN_1713143	ENSG00000072682-ILMN_2381697	ENSG00000119969-ILMN_2202423	ENSG00000155660-ILMN_1815261	ENSG00000114686-ILMN_1713143	ENSG00000080824-ILMN_1691097	ENSG00000099864-ILMN_1812031	ENSG00000125354-ILMN_2399264	ENSG00000149557-ILMN_1779071
ENSG00000134324-ILMN_1671554	ENSG00000106538-ILMN_1810844	ENSG00000151806-ILMN_1696330	ENSG00000114054-ILMN_1761010	ENSG00000134324-ILMN_1671554	ENSG00000106538-ILMN_1810844	ENSG00000099875-ILMN_1654060	ENSG00000129204-ILMN_1721727	ENSG00000135919-ILMN_1655595	ENSG00000158481-ILMN_1654210
ENSG00000140092-ILMN_2223941	ENSG00000161570-ILMN_1773352	ENSG00000108384-ILMN_1760635	ENSG00000129596-ILMN_2234187	ENSG00000140092-ILMN_2223941	ENSG00000161570-ILMN_1773352	ENSG00000065970-ILMN_1731648	ENSG00000121895-ILMN_2095660	ENSG00000010810-ILMN_1781207	ENSG00000106772-ILMN_1810628
ENSG00000140092-ILMN_1664176	ENSG00000162745-ILMN_1765557	ENSG00000162928-ILMN_1683916	ENSG00000148468-ILMN_1749868	ENSG00000140092-ILMN_1664176	ENSG00000162745-ILMN_1765557	ENSG00000117298-ILMN_1672174	ENSG00000142867-ILMN_1716446	ENSG00000108669-ILMN_2403852	ENSG00000135643-ILMN_1727466
ENSG00000162231-ILMN_2358652	ENSG00000144749-ILMN_2128795	ENSG00000135842-ILMN_1810725	ENSG00000103342-ILMN_1750130	ENSG00000162231-ILMN_2358652	ENSG00000144749-ILMN_2128795	ENSG00000107819-ILMN_1662910	ENSG00000072210-ILMN_1667564	ENSG00000120437-ILMN_1708672	ENSG00000117318-ILMN_1732296
ENSG00000162231-ILMN_1705783	ENSG00000127990-ILMN_1674620	ENSG00000136045-ILMN_1743049	ENSG00000139436-ILMN_2355776	ENSG00000162231-ILMN_1705783	ENSG00000127990-ILMN_1674620	ENSG00000100983-ILMN_1683462	ENSG00000144043-ILMN_1692272	ENSG00000004779-ILMN_2179018	ENSG00000139131-ILMN_1782635
ENSG00000163468-ILMN_2334989	ENSG00000140682-ILMN_2389876	ENSG00000100442-ILMN_2104784	ENSG00000033867-ILMN_2200917	ENSG00000163468-ILMN_2334989	ENSG00000140682-ILMN_2389876	ENSG00000102316-ILMN_1683576	ENSG00000070371-ILMN_1739734	ENSG00000163565-ILMN_1710937	ENSG00000102760-ILMN_1658494
ENSG00000163468-ILMN_1651828	ENSG00000137509-ILMN_2367215	ENSG00000124942-ILMN_1714567	ENSG00000135476-ILMN_1742145	ENSG00000163468-ILMN_1651828	ENSG00000137509-ILMN_2367215	ENSG00000117305-ILMN_2122420	ENSG00000100220-ILMN_1795991	ENSG00000153707-ILMN_2315789	ENSG00000131446-ILMN_1761912
ENSG00000001617-ILMN_1761540	ENSG00000163565-ILMN_1710937	ENSG00000084207-ILMN_1679809	ENSG00000111666-ILMN_1729112	ENSG00000001617-ILMN_1761540	ENSG00000163565-ILMN_1710937	ENSG00000149925-ILMN_1741148	ENSG00000105254-ILMN_1790953	ENSG00000106080-ILMN_1665243	ENSG00000091831-ILMN_1678535
ENSG00000104889-ILMN_1810901	ENSG00000106541-ILMN_1814151	ENSG00000139679-ILMN_1786429	ENSG00000138640-ILMN_2291092	ENSG00000104889-ILMN_1810901	ENSG00000106541-ILMN_1814151	ENSG00000100106-ILMN_1753413	ENSG00000095139-ILMN_1699703	ENSG00000074410-ILMN_1720998	ENSG00000151748-ILMN_2050654
ENSG00000104725-ILMN_1659086	ENSG00000075618-ILMN_1808707	ENSG00000138640-ILMN_2291092	ENSG00000162928-ILMN_1683916	ENSG00000104725-ILMN_1659086	ENSG00000075618-ILMN_1808707	ENSG00000156467-ILMN_2128489	ENSG00000015285-ILMN_1760027	ENSG00000103342-ILMN_1750130	ENSG00000135862-ILMN_1810852
ENSG00000079931-ILMN_1761788	ENSG00000117335-ILMN_2307740	ENSG00000125445-ILMN_1813389	ENSG00000007237-ILMN_1745994	ENSG00000079931-ILMN_1761788	ENSG00000117335-ILMN_2307740	ENSG00000127884-ILMN_1718132	ENSG00000111641-ILMN_2328433	ENSG00000132688-ILMN_1738147	ENSG00000140443-ILMN_1744023
ENSG00000079931-ILMN_1687501	ENSG00000158373-ILMN_1651496	ENSG00000116954-ILMN_1760121	ENSG00000108384-ILMN_1760635	ENSG00000079931-ILMN_1687501	ENSG00000158373-ILMN_1651496	ENSG00000070087-ILMN_1710512	ENSG00000087088-ILMN_2258383	ENSG00000119705-ILMN_1661945	ENSG00000101084-ILMN_2387599
ENSG00000140284-ILMN_1700831	ENSG00000144935-ILMN_1674380	ENSG00000154864-ILMN_1665686	ENSG00000123095-ILMN_1726809	ENSG00000140284-ILMN_1700831	ENSG00000144935-ILMN_1674380	ENSG00000089006-ILMN_1709772	ENSG00000117697-ILMN_1844862	ENSG00000135476-ILMN_1742145	ENSG00000113569-ILMN_1761772
ENSG00000099800-ILMN_1686557	ENSG00000128268-ILMN_1853824	ENSG00000109805-ILMN_1751444	ENSG00000110841-ILMN_1806320	ENSG00000099800-ILMN_1686557	ENSG00000128268-ILMN_1853824	ENSG00000119383-ILMN_1729123	ENSG00000164692-ILMN_1785272	ENSG00000051180-ILMN_1795609	ENSG00000124207-ILMN_1706238
ENSG00000065665-ILMN_1779381	ENSG00000160818-ILMN_2383305	ENSG00000152253-ILMN_1814281	ENSG00000100448-ILMN_1680424	ENSG00000065665-ILMN_1779381	ENSG00000160818-ILMN_2383305	ENSG00000124356-ILMN_2391355	ENSG00000101109-ILMN_1711383	ENSG00000109906-ILMN_1750496	ENSG00000160180-ILMN_1811387
ENSG00000028137-ILMN_1764788	ENSG00000072310-ILMN_1663035	ENSG00000151623-ILMN_1661777	ENSG00000121671-ILMN_1796180	ENSG00000028137-ILMN_1764788	ENSG00000072310-ILMN_1663035	ENSG00000072210-ILMN_1667564	ENSG00000119950-ILMN_1670570	ENSG00000108384-ILMN_1760635	ENSG00000136518-ILMN_1749297
ENSG00000139343-ILMN_2067370	ENSG00000152601-ILMN_1807304	ENSG00000129514-ILMN_1766650	ENSG00000089685-ILMN_1803124	ENSG00000139343-ILMN_2067370	ENSG00000152601-ILMN_1807304	ENSG00000100225-ILMN_1715963	ENSG00000071655-ILMN_1698491	ENSG00000089685-ILMN_1803124	ENSG00000145050-ILMN_2183510
ENSG00000121022-ILMN_1736002	ENSG00000162851-ILMN_2067709	ENSG00000137575-ILMN_2363586	ENSG00000136518-ILMN_1749297	ENSG00000121022-ILMN_1736002	ENSG00000162851-ILMN_2067709	ENSG00000119950-ILMN_1670570	ENSG00000085063-ILMN_1724789	ENSG00000130956-ILMN_2107991	ENSG00000124787-ILMN_1810423
ENSG00000120659-ILMN_1695900	ENSG00000114107-ILMN_1741350	ENSG00000101938-ILMN_1678233	ENSG00000084207-ILMN_1679809	ENSG00000120659-ILMN_1695900	ENSG00000114107-ILMN_1741350	ENSG00000129460-ILMN_2295879	ENSG00000147130-ILMN_1656316	ENSG00000033867-ILMN_2200917	ENSG00000130635-ILMN_1706505
ENSG00000120659-ILMN_1673175	ENSG00000101444-ILMN_1657862	ENSG00000104147-ILMN_2196984	ENSG00000117528-ILMN_1674032	ENSG00000120659-ILMN_1673175	ENSG00000101444-ILMN_1657862	ENSG00000108953-ILMN_1807535	ENSG00000117697-ILMN_2376160	ENSG00000084207-ILMN_1679809	ENSG00000105928-ILMN_1670145
ENSG00000136731-ILMN_2360291	ENSG00000133104-ILMN_1801236	ENSG00000163814-ILMN_2341611	ENSG00000154473-ILMN_2386100	ENSG00000136731-ILMN_2360291	ENSG00000133104-ILMN_1801236	ENSG00000107745-ILMN_1807540	ENSG00000134061-ILMN_1665647	ENSG00000083857-ILMN_1754795	ENSG00000141425-ILMN_1764207
ENSG00000136731-ILMN_1755462	ENSG00000128654-ILMN_2306565	ENSG00000108176-ILMN_2311020	ENSG00000000460-ILMN_1727540	ENSG00000136731-ILMN_1755462	ENSG00000128654-ILMN_2306565	ENSG00000121680-ILMN_1678292	ENSG00000117362-ILMN_2398388	ENSG00000147100-ILMN_1703886	ENSG00000164283-ILMN_2212878
ENSG00000152465-ILMN_1656378	ENSG00000136943-ILMN_1748352	ENSG00000137509-ILMN_2367215	ENSG00000116871-ILMN_1777906	ENSG00000152465-ILMN_1656378	ENSG00000136943-ILMN_1748352	ENSG00000110330-ILMN_1768194	ENSG00000107404-ILMN_1783444	ENSG00000117632-ILMN_2294086	ENSG00000068831-ILMN_2375319
ENSG00000120265-ILMN_1671621	ENSG00000122707-ILMN_2067269	ENSG00000073350-ILMN_2413615	ENSG00000083857-ILMN_1754795	ENSG00000120265-ILMN_1671621	ENSG00000122707-ILMN_2067269	ENSG00000147457-ILMN_1795933	ENSG00000008952-ILMN_1762003	ENSG00000139352-ILMN_1701653	ENSG00000108439-ILMN_1684289
ENSG00000119138-ILMN_1778523	ENSG00000139343-ILMN_2067370	ENSG00000101003-ILMN_1697751	ENSG00000067113-ILMN_1676296	ENSG00000119138-ILMN_1778523	ENSG00000139343-ILMN_2067370	ENSG00000107404-ILMN_1657278	ENSG00000004399-ILMN_1675222	ENSG00000105971-ILMN_1735220	ENSG00000130956-ILMN_2107991
ENSG00000143409-ILMN_1689552	ENSG00000120262-ILMN_1772588	ENSG00000117650-ILMN_1653822	ENSG00000123243-ILMN_2235707	ENSG00000143409-ILMN_1689552	ENSG00000120262-ILMN_1772588	ENSG00000099995-ILMN_1655809	ENSG00000115561-ILMN_2406043	ENSG00000154473-ILMN_2386100	ENSG00000122707-ILMN_1688630
ENSG00000079739-ILMN_1800659	ENSG00000007908-ILMN_2193892	ENSG00000134690-ILMN_1709294	ENSG00000010810-ILMN_1686555	ENSG00000079739-ILMN_1800659	ENSG00000007908-ILMN_2193892	ENSG00000091640-ILMN_1684446	ENSG00000160951-ILMN_1744929	ENSG00000122254-ILMN_1712475	ENSG00000078098-ILMN_2232854
ENSG00000123739-ILMN_1714956	ENSG00000159110-ILMN_1791057	ENSG00000134709-ILMN_1741406	ENSG00000153563-ILMN_2353732	ENSG00000123739-ILMN_1714956	ENSG00000159110-ILMN_1791057	ENSG00000082781-ILMN_1796755	ENSG00000106638-ILMN_1764489	ENSG00000119514-ILMN_1735157	ENSG00000101166-ILMN_1728168
ENSG00000125257-ILMN_2194009	ENSG00000162493-ILMN_1670490	ENSG00000152601-ILMN_2313158	ENSG00000099953-ILMN_1655915	ENSG00000125257-ILMN_2194009	ENSG00000162493-ILMN_1670490	ENSG00000119977-ILMN_1768077	ENSG00000072506-ILMN_2355971	ENSG00000134121-ILMN_1713347	ENSG00000120156-ILMN_1751576
ENSG00000125257-ILMN_1788457	ENSG00000102393-ILMN_1766637	ENSG00000131446-ILMN_1761912	ENSG00000101310-ILMN_1657483	ENSG00000125257-ILMN_1788457	ENSG00000102393-ILMN_1766637	ENSG00000106638-ILMN_1764489	ENSG00000068745-ILMN_1683328	ENSG00000149927-ILMN_2172507	ENSG00000079931-ILMN_1761788
ENSG00000164283-ILMN_2212878	ENSG00000142173-ILMN_1809928	ENSG00000100448-ILMN_1680424	ENSG00000154473-ILMN_1778764	ENSG00000164283-ILMN_2212878	ENSG00000142173-ILMN_1809928	ENSG00000163607-ILMN_2393243	ENSG00000139613-ILMN_2251047	ENSG00000134352-ILMN_1849013	ENSG00000106537-ILMN_1669881
ENSG00000157554-ILMN_1768301	ENSG00000064205-ILMN_1812461	ENSG00000096092-ILMN_1785191	ENSG00000139278-ILMN_1769245	ENSG00000157554-ILMN_1768301	ENSG00000064205-ILMN_1812461	ENSG00000108829-ILMN_1786259	ENSG00000142687-ILMN_1809585	ENSG00000139329-ILMN_1790529	ENSG00000145868-ILMN_1754811
ENSG00000157554-ILMN_1727426	ENSG00000065361-ILMN_1751346	ENSG00000119705-ILMN_1661945	ENSG00000119705-ILMN_1661945	ENSG00000157554-ILMN_1727426	ENSG00000065361-ILMN_1751346	ENSG00000125971-ILMN_1703564	ENSG00000111642-ILMN_1685551	ENSG00000139436-ILMN_2355776	ENSG00000105971-ILMN_1735220
ENSG00000113269-ILMN_1729294	ENSG00000102100-ILMN_1742731	ENSG00000111801-ILMN_2373831	ENSG00000018408-ILMN_1787115	ENSG00000113269-ILMN_1729294	ENSG00000102100-ILMN_1742731	ENSG00000030582-ILMN_1811702	ENSG00000107187-ILMN_2390435	ENSG00000085265-ILMN_1668063	ENSG00000117632-ILMN_2294086
ENSG00000019549-ILMN_2082585	ENSG00000108691-ILMN_1720048	ENSG00000140968-ILMN_1666594	ENSG00000110172-ILMN_2223836	ENSG00000019549-ILMN_2082585	ENSG00000108691-ILMN_1720048	ENSG00000114902-ILMN_1665280	ENSG00000111144-ILMN_1690342	ENSG00000124787-ILMN_1810423	ENSG00000146021-ILMN_1770641
ENSG00000019549-ILMN_1655740	ENSG00000143412-ILMN_1755721	ENSG00000006125-ILMN_2331735	ENSG00000131187-ILMN_1671766	ENSG00000019549-ILMN_1655740	ENSG00000143412-ILMN_1755721	ENSG00000103932-ILMN_1713605	ENSG00000078319-ILMN_1653182	ENSG00000100600-ILMN_1698019	ENSG00000136158-ILMN_2089329
ENSG00000158270-ILMN_1689088	ENSG00000130598-ILMN_2169261	ENSG00000149554-ILMN_1664630	ENSG00000122565-ILMN_1790625	ENSG00000158270-ILMN_1689088	ENSG00000130598-ILMN_2169261	ENSG00000105642-ILMN_1674488	ENSG00000134575-ILMN_2104830	ENSG00000134709-ILMN_1741406	ENSG00000064199-ILMN_1678423
ENSG00000087274-ILMN_2356786	ENSG00000124225-ILMN_2309156	ENSG00000151552-ILMN_1672443	ENSG00000154864-ILMN_1665686	ENSG00000087274-ILMN_2356786	ENSG00000124225-ILMN_2309156	ENSG00000109103-ILMN_1664698	ENSG00000106479-ILMN_1662165	ENSG00000113569-ILMN_1768293	ENSG00000134352-ILMN_1746604
ENSG00000087274-ILMN_1759252	ENSG00000067082-ILMN_1737406	ENSG00000163661-ILMN_1801842	ENSG00000127152-ILMN_1665761	ENSG00000087274-ILMN_1759252	ENSG00000067082-ILMN_1737406	ENSG00000122390-ILMN_1813423	ENSG00000123737-ILMN_1721713	ENSG00000122707-ILMN_1688630	ENSG00000119242-ILMN_1731107
ENSG00000104341-ILMN_2101832	ENSG00000123473-ILMN_2413650	ENSG00000114686-ILMN_1713143	ENSG00000114021-ILMN_2200503	ENSG00000104341-ILMN_2101832	ENSG00000123473-ILMN_2413650	ENSG00000144736-ILMN_2189458	ENSG00000141644-ILMN_2352580	ENSG00000001630-ILMN_1664718	ENSG00000100243-ILMN_1740441
ENSG00000104341-ILMN_1680196	ENSG00000146425-ILMN_1678766	ENSG00000122707-ILMN_1688630	ENSG00000121440-ILMN_2406304	ENSG00000104341-ILMN_1680196	ENSG00000146425-ILMN_1678766	ENSG00000138674-ILMN_1724959	ENSG00000160703-ILMN_1698752	ENSG00000143515-ILMN_1782057	ENSG00000148516-ILMN_1762231
ENSG00000137801-ILMN_1686116	ENSG00000105559-ILMN_1755173	ENSG00000164466-ILMN_2205935	ENSG00000087074-ILMN_1659936	ENSG00000137801-ILMN_1686116	ENSG00000105559-ILMN_1755173	ENSG00000136367-ILMN_1717677	ENSG00000143761-ILMN_1661458	ENSG00000160180-ILMN_1811387	ENSG00000117395-ILMN_1768127
ENSG00000122707-ILMN_2067269	ENSG00000146476-ILMN_1798108	ENSG00000141338-ILMN_1796801	ENSG00000103710-ILMN_1806403	ENSG00000122707-ILMN_2067269	ENSG00000146476-ILMN_1798108	ENSG00000100897-ILMN_1765825	ENSG00000117410-ILMN_2353642	ENSG00000154262-ILMN_1701551	ENSG00000121022-ILMN_1736002
ENSG00000122707-ILMN_1688630	ENSG00000112406-ILMN_1770667	ENSG00000142156-ILMN_1732151	ENSG00000091651-ILMN_1731070	ENSG00000122707-ILMN_1688630	ENSG00000112406-ILMN_1770667	ENSG00000138614-ILMN_1795524	ENSG00000130811-ILMN_1689446	ENSG00000105707-ILMN_1687235	ENSG00000136518-ILMN_2328280
ENSG00000147145-ILMN_1670692	ENSG00000074590-ILMN_1689318	ENSG00000132749-ILMN_2389528	ENSG00000067082-ILMN_1735014	ENSG00000147145-ILMN_1670692	ENSG00000074590-ILMN_1689318	ENSG00000126267-ILMN_2154671	ENSG00000143815-ILMN_1810418	ENSG00000067445-ILMN_1691648	ENSG00000108384-ILMN_1760635
ENSG00000112182-ILMN_1777792	ENSG00000124942-ILMN_1714567	ENSG00000162407-ILMN_1672608	ENSG00000134375-ILMN_1656798	ENSG00000112182-ILMN_1777792	ENSG00000124942-ILMN_1714567	ENSG00000153113-ILMN_1783627	ENSG00000164002-ILMN_2117569	ENSG00000096092-ILMN_1785191	ENSG00000112782-ILMN_1778964
ENSG00000112182-ILMN_1659943	ENSG00000089472-ILMN_1714523	ENSG00000162772-ILMN_2374865	ENSG00000121064-ILMN_1767470	ENSG00000112182-ILMN_1659943	ENSG00000089472-ILMN_1714523	ENSG00000157637-ILMN_1759743	ENSG00000148175-ILMN_1696419	ENSG00000128284-ILMN_1756862	ENSG00000120437-ILMN_1708672
ENSG00000126768-ILMN_1813260	ENSG00000119421-ILMN_1759729	ENSG00000163918-ILMN_1724489	ENSG00000136628-ILMN_1783695	ENSG00000126768-ILMN_1813260	ENSG00000119421-ILMN_1759729	ENSG00000093010-ILMN_1810941	ENSG00000162511-ILMN_1772359	ENSG00000064199-ILMN_1678423	ENSG00000124615-ILMN_2323801
ENSG00000124787-ILMN_1810423	ENSG00000000460-ILMN_1727540	ENSG00000136156-ILMN_2207720	ENSG00000144749-ILMN_2128795	ENSG00000124787-ILMN_1810423	ENSG00000000460-ILMN_1727540	ENSG00000114737-ILMN_1738207	ENSG00000121933-ILMN_1730710	ENSG00000117410-ILMN_1721391	ENSG00000106537-ILMN_2130525
ENSG00000087074-ILMN_1659936	ENSG00000158769-ILMN_2406532	ENSG00000101310-ILMN_1657483	ENSG00000152601-ILMN_1807304	ENSG00000087074-ILMN_1659936	ENSG00000158769-ILMN_2406532	ENSG00000074964-ILMN_1727205	ENSG00000047315-ILMN_2088172	ENSG00000107957-ILMN_1743103	ENSG00000124019-ILMN_1749878
ENSG00000018408-ILMN_1787115	ENSG00000135250-ILMN_1669215	ENSG00000138430-ILMN_1709075	ENSG00000147123-ILMN_1749709	ENSG00000018408-ILMN_1787115	ENSG00000135250-ILMN_1669215	ENSG00000117362-ILMN_2398388	ENSG00000102921-ILMN_2201966	ENSG00000085563-ILMN_1812070	ENSG00000067445-ILMN_1691648
ENSG00000102804-ILMN_2412380	ENSG00000079616-ILMN_1814589	ENSG00000145741-ILMN_2319414	ENSG00000099250-ILMN_1742547	ENSG00000102804-ILMN_2412380	ENSG00000079616-ILMN_1814589	ENSG00000157637-ILMN_2277419	ENSG00000149532-ILMN_1680494	ENSG00000158042-ILMN_1797933	ENSG00000119969-ILMN_1783610
ENSG00000102804-ILMN_1787567	ENSG00000090382-ILMN_1815205	ENSG00000147400-ILMN_1695645	ENSG00000143727-ILMN_1669633	ENSG00000102804-ILMN_1787567	ENSG00000090382-ILMN_1815205	ENSG00000134061-ILMN_1665647	ENSG00000111907-ILMN_1670719	ENSG00000122359-ILMN_1685170	ENSG00000109906-ILMN_1750496
ENSG00000102804-ILMN_1692177	ENSG00000138135-ILMN_1741021	ENSG00000088280-ILMN_1685441	ENSG00000115942-ILMN_2061452	ENSG00000102804-ILMN_1692177	ENSG00000138135-ILMN_1741021	ENSG00000105270-ILMN_1789733	ENSG00000033327-ILMN_1728746	ENSG00000102189-ILMN_1743194	ENSG00000147100-ILMN_1703886
ENSG00000124615-ILMN_2323801	ENSG00000028528-ILMN_2365484	ENSG00000157654-ILMN_1675507	ENSG00000136717-ILMN_1674160	ENSG00000124615-ILMN_2323801	ENSG00000028528-ILMN_2365484	ENSG00000151366-ILMN_1694274	ENSG00000005243-ILMN_1667361	ENSG00000068831-ILMN_2375319	ENSG00000114021-ILMN_2200503
ENSG00000124615-ILMN_2247988	ENSG00000100731-ILMN_1740010	ENSG00000159063-ILMN_1685413	ENSG00000151806-ILMN_1696330	ENSG00000124615-ILMN_2247988	ENSG00000100731-ILMN_1740010	ENSG00000130638-ILMN_1705900	ENSG00000105393-ILMN_2396813	ENSG00000113569-ILMN_1761772	ENSG00000074696-ILMN_1743065
ENSG00000010810-ILMN_2249920	ENSG00000067900-ILMN_1808768	ENSG00000143742-ILMN_1708627	ENSG00000109919-ILMN_1785218	ENSG00000010810-ILMN_2249920	ENSG00000067900-ILMN_1808768	ENSG00000140320-ILMN_1739256	ENSG00000009307-ILMN_1683538	ENSG00000118402-ILMN_1737965	ENSG00000121152-ILMN_1657600
ENSG00000010810-ILMN_1781207	ENSG00000108561-ILMN_1668996	ENSG00000163517-ILMN_1684690	ENSG00000128606-ILMN_2406815	ENSG00000010810-ILMN_1781207	ENSG00000108561-ILMN_1668996	ENSG00000099783-ILMN_1805371	ENSG00000136758-ILMN_1734316	ENSG00000139514-ILMN_1683859	ENSG00000073350-ILMN_2413615
ENSG00000010810-ILMN_1686555	ENSG00000135387-ILMN_1782897	ENSG00000117479-ILMN_2201668	ENSG00000072682-ILMN_1795778	ENSG00000010810-ILMN_1686555	ENSG00000135387-ILMN_1782897	ENSG00000102882-ILMN_2402341	ENSG00000149428-ILMN_2141790	ENSG00000156261-ILMN_1717868	ENSG00000134874-ILMN_1685431
ENSG00000110888-ILMN_2345739	ENSG00000003147-ILMN_2365569	ENSG00000113269-ILMN_1729294	ENSG00000048740-ILMN_1800638	ENSG00000110888-ILMN_2345739	ENSG00000003147-ILMN_2365569	ENSG00000142687-ILMN_2260500	ENSG00000105053-ILMN_2348403	ENSG00000117632-ILMN_1750508	ENSG00000123353-ILMN_1774708
ENSG00000110888-ILMN_1681118	ENSG00000119888-ILMN_2160210	ENSG00000162493-ILMN_1670490	ENSG00000104889-ILMN_1810901	ENSG00000110888-ILMN_1681118	ENSG00000119888-ILMN_2160210	ENSG00000123737-ILMN_1721713	ENSG00000120742-ILMN_1706817	ENSG00000093009-ILMN_1670238	ENSG00000038427-ILMN_1687301
ENSG00000091651-ILMN_2215061	ENSG00000033867-ILMN_2200917	ENSG00000108176-ILMN_2269256	ENSG00000147065-ILMN_1659895	ENSG00000091651-ILMN_2215061	ENSG00000033867-ILMN_2200917	ENSG00000132297-ILMN_2121958	ENSG00000159079-ILMN_1667230	ENSG00000094804-ILMN_1785914	ENSG00000162889-ILMN_1774844
ENSG00000091651-ILMN_1731070	ENSG00000131844-ILMN_1769264	ENSG00000139514-ILMN_1683859	ENSG00000117650-ILMN_1653822	ENSG00000091651-ILMN_1731070	ENSG00000131844-ILMN_1769264	ENSG00000143575-ILMN_2398903	ENSG00000101084-ILMN_1679195	ENSG00000134874-ILMN_1685431	ENSG00000114107-ILMN_1741350
ENSG00000102144-ILMN_2216852	ENSG00000125107-ILMN_1682501	ENSG00000138639-ILMN_1775441	ENSG00000151623-ILMN_1661777	ENSG00000102144-ILMN_2216852	ENSG00000125107-ILMN_1682501	ENSG00000154473-ILMN_2386100	ENSG00000100320-ILMN_1697418	ENSG00000120262-ILMN_1772588	ENSG00000123240-ILMN_2381899
ENSG00000102144-ILMN_1755749	ENSG00000139131-ILMN_1782635	ENSG00000106829-ILMN_2103761	ENSG00000067704-ILMN_1671207	ENSG00000102144-ILMN_1755749	ENSG00000139131-ILMN_1782635	ENSG00000138293-ILMN_1773906	ENSG00000136367-ILMN_1717677	ENSG00000106819-ILMN_2168166	ENSG00000113739-ILMN_1691884
ENSG00000048162-ILMN_1704055	ENSG00000126945-ILMN_1781764	ENSG00000119185-ILMN_1690099	ENSG00000151465-ILMN_1678605	ENSG00000048162-ILMN_1704055	ENSG00000126945-ILMN_1781764	ENSG00000103811-ILMN_1752451	ENSG00000141644-ILMN_1683595	ENSG00000005108-ILMN_1762360	ENSG00000119969-ILMN_2202423
ENSG00000007237-ILMN_1745994	ENSG00000140749-ILMN_1653498	ENSG00000127774-ILMN_1758674	ENSG00000151552-ILMN_1672443	ENSG00000007237-ILMN_1745994	ENSG00000140749-ILMN_1653498	ENSG00000067900-ILMN_1808768	ENSG00000151746-ILMN_1692973	ENSG00000127955-ILMN_2131467	ENSG00000101773-ILMN_1678695
ENSG00000007237-ILMN_1687018	ENSG00000135899-ILMN_2415144	ENSG00000145050-ILMN_2183510	ENSG00000134222-ILMN_1671843	ENSG00000007237-ILMN_1687018	ENSG00000135899-ILMN_2415144	ENSG00000101109-ILMN_1711383	ENSG00000125107-ILMN_1682501	ENSG00000019549-ILMN_1655740	ENSG00000033867-ILMN_2200917
ENSG00000064205-ILMN_1812461	ENSG00000122862-ILMN_2169152	ENSG00000111640-ILMN_2038778	ENSG00000162772-ILMN_2374865	ENSG00000064205-ILMN_1812461	ENSG00000122862-ILMN_2169152	ENSG00000100918-ILMN_2317751	ENSG00000075142-ILMN_1682054	ENSG00000112782-ILMN_1778964	ENSG00000122176-ILMN_1789639
ENSG00000138363-ILMN_1673991	ENSG00000121316-ILMN_1707286	ENSG00000072682-ILMN_1795778	ENSG00000135250-ILMN_1669215	ENSG00000138363-ILMN_1673991	ENSG00000121316-ILMN_1707286	ENSG00000160221-ILMN_2386205	ENSG00000104044-ILMN_1746116	ENSG00000091831-ILMN_1678535	ENSG00000133574-ILMN_1748473
ENSG00000111961-ILMN_2185984	ENSG00000069248-ILMN_1751338	ENSG00000103710-ILMN_1806403	ENSG00000148516-ILMN_1762231	ENSG00000111961-ILMN_2185984	ENSG00000069248-ILMN_1751338	ENSG00000055070-ILMN_1707503	ENSG00000164402-ILMN_1721910	ENSG00000144711-ILMN_1808299	ENSG00000108384-ILMN_2238928
ENSG00000111961-ILMN_1712673	ENSG00000121440-ILMN_1699552	ENSG00000089685-ILMN_1803124	ENSG00000112773-ILMN_1740466	ENSG00000111961-ILMN_1712673	ENSG00000121440-ILMN_1699552	ENSG00000144043-ILMN_1692272	ENSG00000068028-ILMN_2393573	ENSG00000115942-ILMN_2061452	ENSG00000101773-ILMN_1739101
ENSG00000117450-ILMN_2366388	ENSG00000136937-ILMN_1777528	ENSG00000143727-ILMN_1669633	ENSG00000164742-ILMN_2120555	ENSG00000117450-ILMN_2366388	ENSG00000136937-ILMN_1777528	ENSG00000135624-ILMN_1703718	ENSG00000130150-ILMN_1766094	ENSG00000074410-ILMN_2382942	ENSG00000130592-ILMN_1699836
ENSG00000137259-ILMN_1753524	ENSG00000138356-ILMN_1767113	ENSG00000131773-ILMN_1727790	ENSG00000117410-ILMN_1721391	ENSG00000137259-ILMN_1753524	ENSG00000138356-ILMN_1767113	ENSG00000105737-ILMN_1679595	ENSG00000131171-ILMN_2081162	ENSG00000136636-ILMN_1800220	ENSG00000050748-ILMN_2400292
ENSG00000071242-ILMN_1702501	ENSG00000015285-ILMN_1760027	ENSG00000087074-ILMN_1659936	ENSG00000163935-ILMN_2391750	ENSG00000071242-ILMN_1702501	ENSG00000015285-ILMN_1760027	ENSG00000102144-ILMN_1755749	ENSG00000124733-ILMN_1727073	ENSG00000131446-ILMN_1761912	ENSG00000019549-ILMN_2082585
ENSG00000085831-ILMN_2297570	ENSG00000082898-ILMN_1725121	ENSG00000137074-ILMN_1726752	ENSG00000109452-ILMN_2198878	ENSG00000085831-ILMN_2297570	ENSG00000082898-ILMN_1725121	ENSG00000140983-ILMN_1669310	ENSG00000006695-ILMN_1670901	ENSG00000164283-ILMN_2212878	ENSG00000128284-ILMN_1756862
ENSG00000134802-ILMN_1672553	ENSG00000111666-ILMN_1729112	ENSG00000117528-ILMN_1674032	ENSG00000124788-ILMN_2153332	ENSG00000134802-ILMN_1672553	ENSG00000111666-ILMN_1729112	ENSG00000050426-ILMN_2264681	ENSG00000104427-ILMN_2057981	ENSG00000000460-ILMN_1727540	ENSG00000106624-ILMN_1736178
ENSG00000134802-ILMN_1658407	ENSG00000149131-ILMN_1670305	ENSG00000128606-ILMN_2406815	ENSG00000158488-ILMN_2335754	ENSG00000134802-ILMN_1658407	ENSG00000149131-ILMN_1670305	ENSG00000158169-ILMN_1683112	ENSG00000124357-ILMN_1716547	ENSG00000149591-ILMN_2400935	ENSG00000146731-ILMN_1722502
ENSG00000117461-ILMN_1692895	ENSG00000112984-ILMN_1695658	ENSG00000136732-ILMN_1682332	ENSG00000103811-ILMN_2390853	ENSG00000117461-ILMN_1692895	ENSG00000112984-ILMN_1695658	ENSG00000111252-ILMN_1752046	ENSG00000125870-ILMN_1690706	ENSG00000154174-ILMN_1746426	ENSG00000119514-ILMN_1735157
ENSG00000117410-ILMN_2353642	ENSG00000134853-ILMN_2086470	ENSG00000114054-ILMN_1761010	ENSG00000066777-ILMN_2221408	ENSG00000117410-ILMN_2353642	ENSG00000134853-ILMN_2086470	ENSG00000110841-ILMN_2277252	ENSG00000139998-ILMN_1731699	ENSG00000102100-ILMN_1742731	ENSG00000149554-ILMN_1664630
ENSG00000117410-ILMN_1721391	ENSG00000082074-ILMN_2280548	ENSG00000102144-ILMN_1755749	ENSG00000139436-ILMN_1760922	ENSG00000117410-ILMN_1721391	ENSG00000082074-ILMN_2280548	ENSG00000151881-ILMN_2150465	ENSG00000107404-ILMN_1678564	ENSG00000108387-ILMN_2402172	ENSG00000139329-ILMN_2167805
ENSG00000135363-ILMN_1800078	ENSG00000143314-ILMN_1695576	ENSG00000106080-ILMN_1665243	ENSG00000142173-ILMN_1765017	ENSG00000135363-ILMN_1800078	ENSG00000143314-ILMN_1695576	ENSG00000161021-ILMN_1803060	ENSG00000111676-ILMN_1737833	ENSG00000101773-ILMN_1678695	ENSG00000151689-ILMN_1667239
ENSG00000142227-ILMN_1765446	ENSG00000048162-ILMN_1704055	ENSG00000067533-ILMN_1685661	ENSG00000141338-ILMN_1796801	ENSG00000142227-ILMN_1765446	ENSG00000048162-ILMN_1704055	ENSG00000121741-ILMN_2403823	ENSG00000155368-ILMN_1755926	ENSG00000053254-ILMN_1665304	ENSG00000136758-ILMN_2339825
ENSG00000124164-ILMN_1678459	ENSG00000119508-ILMN_1658163	ENSG00000111445-ILMN_1659364	ENSG00000112214-ILMN_1669023	ENSG00000124164-ILMN_1678459	ENSG00000119508-ILMN_1658163	ENSG00000089356-ILMN_2376050	ENSG00000138617-ILMN_1812080	ENSG00000133256-ILMN_1655974	ENSG00000107957-ILMN_1743103
ENSG00000134744-ILMN_2373099	ENSG00000079459-ILMN_2144088	ENSG00000143179-ILMN_1768662	ENSG00000137807-ILMN_1716553	ENSG00000134744-ILMN_2373099	ENSG00000079459-ILMN_2144088	ENSG00000112651-ILMN_1763264	ENSG00000151881-ILMN_2150465	ENSG00000139131-ILMN_1782635	ENSG00000124243-ILMN_1808059
ENSG00000134744-ILMN_1655137	ENSG00000125520-ILMN_1740430	ENSG00000145741-ILMN_1659762	ENSG00000147400-ILMN_1695645	ENSG00000134744-ILMN_1655137	ENSG00000125520-ILMN_1740430	ENSG00000100644-ILMN_2379788	ENSG00000119242-ILMN_1731107	ENSG00000089472-ILMN_1714523	ENSG00000100731-ILMN_1740010
ENSG00000136950-ILMN_2043816	ENSG00000103145-ILMN_2318568	ENSG00000074696-ILMN_1743065	ENSG00000108176-ILMN_2269256	ENSG00000136950-ILMN_2043816	ENSG00000103145-ILMN_2318568	ENSG00000108799-ILMN_1791436	ENSG00000140678-ILMN_1730176	ENSG00000134352-ILMN_1746604	ENSG00000005108-ILMN_1762360
ENSG00000148180-ILMN_1801043	ENSG00000109534-ILMN_2412549	ENSG00000136161-ILMN_2148668	ENSG00000114686-ILMN_1713143	ENSG00000148180-ILMN_1801043	ENSG00000109534-ILMN_2412549	ENSG00000109332-ILMN_2292963	ENSG00000001497-ILMN_1774890	ENSG00000121440-ILMN_2406304	ENSG00000151792-ILMN_1769633
ENSG00000103254-ILMN_1773780	ENSG00000135862-ILMN_1810852	ENSG00000164742-ILMN_2120555	ENSG00000143748-ILMN_1712636	ENSG00000103254-ILMN_1773780	ENSG00000135862-ILMN_1810852	ENSG00000122705-ILMN_2345837	ENSG00000100225-ILMN_1745962	ENSG00000073350-ILMN_2413615	ENSG00000104341-ILMN_1680196
ENSG00000136450-ILMN_1795341	ENSG00000128708-ILMN_1693905	ENSG00000151914-ILMN_1703913	ENSG00000067445-ILMN_1691648	ENSG00000136450-ILMN_1795341	ENSG00000128708-ILMN_1693905	ENSG00000124299-ILMN_1717674	ENSG00000137642-ILMN_1759818	ENSG00000137259-ILMN_1753524	ENSG00000135218-ILMN_1784863
ENSG00000005810-ILMN_1811972	ENSG00000111581-ILMN_1815924	ENSG00000122359-ILMN_1685170	ENSG00000125445-ILMN_1813389	ENSG00000005810-ILMN_1811972	ENSG00000111581-ILMN_1815924	ENSG00000137642-ILMN_1759818	ENSG00000134440-ILMN_1732216	ENSG00000031691-ILMN_1670769	ENSG00000117632-ILMN_1750508
ENSG00000074416-ILMN_1657708	ENSG00000110848-ILMN_2188333	ENSG00000114107-ILMN_1741350	ENSG00000108176-ILMN_1803073	ENSG00000074416-ILMN_1657708	ENSG00000110848-ILMN_2188333	ENSG00000085491-ILMN_1752639	ENSG00000109103-ILMN_1664698	ENSG00000141425-ILMN_1764207	ENSG00000102189-ILMN_1743194
ENSG00000143367-ILMN_1781374	ENSG00000108176-ILMN_1803073	ENSG00000102144-ILMN_2216852	ENSG00000161570-ILMN_1773352	ENSG00000143367-ILMN_1781374	ENSG00000108176-ILMN_1803073	ENSG00000139546-ILMN_1729767	ENSG00000122359-ILMN_2380494	ENSG00000112742-ILMN_1788166	ENSG00000157654-ILMN_1675507
ENSG00000103257-ILMN_1720373	ENSG00000127954-ILMN_1772036	ENSG00000154473-ILMN_2386100	ENSG00000079308-ILMN_1807919	ENSG00000103257-ILMN_1720373	ENSG00000127954-ILMN_1772036	ENSG00000106609-ILMN_1729130	ENSG00000143418-ILMN_2400500	ENSG00000137575-ILMN_2363586	ENSG00000152147-ILMN_1707484
ENSG00000140400-ILMN_2111739	ENSG00000105854-ILMN_1714158	ENSG00000164405-ILMN_1666471	ENSG00000129007-ILMN_1815707	ENSG00000140400-ILMN_2111739	ENSG00000105854-ILMN_1714158	ENSG00000050426-ILMN_1782743	ENSG00000071205-ILMN_1736112	ENSG00000145050-ILMN_2183510	ENSG00000134775-ILMN_1761322
ENSG00000111206-ILMN_1716400	ENSG00000109906-ILMN_1750496	ENSG00000111640-ILMN_1802252	ENSG00000117479-ILMN_2201668	ENSG00000111206-ILMN_1716400	ENSG00000109906-ILMN_1750496	ENSG00000083896-ILMN_1670878	ENSG00000113580-ILMN_1668525	ENSG00000151892-ILMN_2253805	ENSG00000076003-ILMN_1798654
ENSG00000108381-ILMN_1692824	ENSG00000143995-ILMN_1705685	ENSG00000091656-ILMN_1657606	ENSG00000118495-ILMN_2356955	ENSG00000108381-ILMN_1692824	ENSG00000143995-ILMN_1705685	ENSG00000117697-ILMN_1844862	ENSG00000101191-ILMN_1763605	ENSG00000134954-ILMN_2122103	ENSG00000116586-ILMN_1756352
ENSG00000159840-ILMN_2371169	ENSG00000151247-ILMN_2050761	ENSG00000129007-ILMN_1815707	ENSG00000134690-ILMN_1709294	ENSG00000159840-ILMN_2371169	ENSG00000151247-ILMN_2050761	ENSG00000158864-ILMN_1789342	ENSG00000105321-ILMN_1719190	ENSG00000124207-ILMN_1665797	ENSG00000143653-ILMN_1795839
ENSG00000080573-ILMN_1796288	ENSG00000143653-ILMN_1795839	ENSG00000116132-ILMN_1739496	ENSG00000137575-ILMN_2363586	ENSG00000080573-ILMN_1796288	ENSG00000143653-ILMN_1795839	ENSG00000101224-ILMN_1740384	ENSG00000138413-ILMN_2091347	ENSG00000130830-ILMN_1733675	ENSG00000140948-ILMN_1743456
ENSG00000158373-ILMN_1777405	ENSG00000157456-ILMN_1801939	ENSG00000083857-ILMN_1754795	ENSG00000011021-ILMN_1741594	ENSG00000158373-ILMN_1777405	ENSG00000157456-ILMN_1801939	ENSG00000106105-ILMN_1771026	ENSG00000067829-ILMN_1802706	ENSG00000140948-ILMN_1743456	ENSG00000134690-ILMN_1709294
ENSG00000158373-ILMN_1758623	ENSG00000068028-ILMN_1734205	ENSG00000108439-ILMN_1684289	ENSG00000158042-ILMN_1797933	ENSG00000158373-ILMN_1758623	ENSG00000068028-ILMN_1734205	ENSG00000131171-ILMN_2081162	ENSG00000148700-ILMN_1678501	ENSG00000102024-ILMN_1785265	ENSG00000137575-ILMN_2363586
ENSG00000158373-ILMN_1651496	ENSG00000158864-ILMN_1789342	ENSG00000110841-ILMN_1806320	ENSG00000138639-ILMN_2352633	ENSG00000158373-ILMN_1651496	ENSG00000158864-ILMN_1789342	ENSG00000143761-ILMN_1661458	ENSG00000119383-ILMN_1729123	ENSG00000066629-ILMN_1729455	ENSG00000151892-ILMN_2253805
ENSG00000064666-ILMN_1770290	ENSG00000135363-ILMN_1800078	ENSG00000091651-ILMN_1731070	ENSG00000100442-ILMN_2104784	ENSG00000064666-ILMN_1770290	ENSG00000135363-ILMN_1800078	ENSG00000119801-ILMN_1711069	ENSG00000077549-ILMN_2053921	ENSG00000152147-ILMN_1707484	ENSG00000138778-ILMN_1716279
ENSG00000064666-ILMN_1708486	ENSG00000010810-ILMN_2249920	ENSG00000000460-ILMN_1727540	ENSG00000069667-ILMN_2322498	ENSG00000064666-ILMN_1708486	ENSG00000010810-ILMN_2249920	ENSG00000071051-ILMN_2356632	ENSG00000154719-ILMN_1778730	ENSG00000110841-ILMN_1806320	ENSG00000135250-ILMN_1669215
ENSG00000158481-ILMN_1654210	ENSG00000091140-ILMN_1664577	ENSG00000164056-ILMN_1651610	ENSG00000152601-ILMN_2313158	ENSG00000158481-ILMN_1654210	ENSG00000091140-ILMN_1664577	ENSG00000152520-ILMN_1681304	ENSG00000050405-ILMN_1704369	ENSG00000139726-ILMN_1760954	ENSG00000081377-ILMN_2379560
ENSG00000133561-ILMN_2329429	ENSG00000146674-ILMN_1746085	ENSG00000143771-ILMN_1714759	ENSG00000120885-ILMN_1798298	ENSG00000133561-ILMN_2329429	ENSG00000146674-ILMN_1746085	ENSG00000141258-ILMN_1779171	ENSG00000162980-ILMN_1688526	ENSG00000075884-ILMN_2208413	ENSG00000028137-ILMN_1764788
ENSG00000133561-ILMN_1757785	ENSG00000104341-ILMN_1680196	ENSG00000120279-ILMN_1750225	ENSG00000132749-ILMN_2389528	ENSG00000133561-ILMN_1757785	ENSG00000104341-ILMN_1680196	ENSG00000126107-ILMN_1656902	ENSG00000141867-ILMN_1736981	ENSG00000140682-ILMN_2389876	ENSG00000112742-ILMN_1788166
ENSG00000074410-ILMN_2382942	ENSG00000139921-ILMN_1691181	ENSG00000011523-ILMN_1808500	ENSG00000113300-ILMN_2136177	ENSG00000074410-ILMN_2382942	ENSG00000139921-ILMN_1691181	ENSG00000100300-ILMN_2260991	ENSG00000159692-ILMN_2278235	ENSG00000149636-ILMN_1715905	ENSG00000103994-ILMN_1800912
ENSG00000074410-ILMN_1720998	ENSG00000106355-ILMN_2116556	ENSG00000080573-ILMN_1796288	ENSG00000158481-ILMN_1654210	ENSG00000074410-ILMN_1720998	ENSG00000106355-ILMN_2116556	ENSG00000136861-ILMN_2415529	ENSG00000131503-ILMN_1766560	ENSG00000101084-ILMN_2387599	ENSG00000146592-ILMN_1731714
ENSG00000118308-ILMN_1804419	ENSG00000031691-ILMN_1670769	ENSG00000028137-ILMN_1764788	ENSG00000118762-ILMN_1807300	ENSG00000118308-ILMN_1804419	ENSG00000031691-ILMN_1670769	ENSG00000159202-ILMN_1692168	ENSG00000160917-ILMN_2357260	ENSG00000158481-ILMN_1654210	ENSG00000143314-ILMN_2398995
ENSG00000114503-ILMN_2412564	ENSG00000136156-ILMN_2207720	ENSG00000108176-ILMN_1803073	ENSG00000121152-ILMN_1657600	ENSG00000114503-ILMN_2412564	ENSG00000136156-ILMN_2207720	ENSG00000054598-ILMN_1738401	ENSG00000135624-ILMN_1703718	ENSG00000108828-ILMN_1700690	ENSG00000084207-ILMN_1679809
ENSG00000114503-ILMN_2297161	ENSG00000143612-ILMN_1729509	ENSG00000067445-ILMN_1691648	ENSG00000108439-ILMN_1684289	ENSG00000114503-ILMN_2297161	ENSG00000143612-ILMN_1729509	ENSG00000141720-ILMN_1701213	ENSG00000023191-ILMN_1660880	ENSG00000101773-ILMN_1739101	ENSG00000120156-ILMN_2066151
ENSG00000114503-ILMN_1720442	ENSG00000151748-ILMN_2050654	ENSG00000100600-ILMN_1698019	ENSG00000143248-ILMN_1651554	ENSG00000114503-ILMN_1720442	ENSG00000151748-ILMN_2050654	ENSG00000105821-ILMN_2174296	ENSG00000115970-ILMN_1706818	ENSG00000139343-ILMN_2067370	ENSG00000011021-ILMN_1741594
ENSG00000119514-ILMN_1735157	ENSG00000035403-ILMN_1795429	ENSG00000136943-ILMN_1748352	ENSG00000111913-ILMN_1726597	ENSG00000119514-ILMN_1735157	ENSG00000035403-ILMN_1795429	ENSG00000131503-ILMN_2341382	ENSG00000135929-ILMN_1704985	ENSG00000118523-ILMN_2115125	ENSG00000134352-ILMN_1797861
ENSG00000137507-ILMN_2129161	ENSG00000151806-ILMN_1696330	ENSG00000102804-ILMN_1787567	ENSG00000141425-ILMN_1764207	ENSG00000137507-ILMN_2129161	ENSG00000151806-ILMN_1696330	ENSG00000132773-ILMN_1660938	ENSG00000102978-ILMN_1732300	ENSG00000136636-ILMN_2134555	ENSG00000135272-ILMN_1717366
ENSG00000151623-ILMN_2210934	ENSG00000136068-ILMN_1664922	ENSG00000151491-ILMN_1651699	ENSG00000136156-ILMN_2207720	ENSG00000151623-ILMN_2210934	ENSG00000136068-ILMN_1664922	ENSG00000100823-ILMN_2319344	ENSG00000138293-ILMN_1773906	ENSG00000164405-ILMN_1666471	ENSG00000124802-ILMN_2158587
ENSG00000151623-ILMN_1661777	ENSG00000148516-ILMN_1762231	ENSG00000125354-ILMN_1661342	ENSG00000129003-ILMN_2398865	ENSG00000151623-ILMN_1661777	ENSG00000148516-ILMN_1762231	ENSG00000101417-ILMN_1664025	ENSG00000089356-ILMN_1791580	ENSG00000127990-ILMN_1674620	ENSG00000158373-ILMN_1651496
ENSG00000008128-ILMN_1686702	ENSG00000067182-ILMN_1685005	ENSG00000128311-ILMN_1691572	ENSG00000102100-ILMN_1742731	ENSG00000008128-ILMN_1686702	ENSG00000067182-ILMN_1685005	ENSG00000127054-ILMN_1718013	ENSG00000143368-ILMN_1722648	ENSG00000162692-ILMN_2307903	ENSG00000121440-ILMN_2406304
ENSG00000156802-ILMN_2048700	ENSG00000132465-ILMN_2105441	ENSG00000138660-ILMN_2207562	ENSG00000136161-ILMN_2148668	ENSG00000156802-ILMN_2048700	ENSG00000132465-ILMN_2105441	ENSG00000074603-ILMN_2312732	ENSG00000099889-ILMN_1677226	ENSG00000161570-ILMN_2098126	ENSG00000101255-ILMN_1787815
ENSG00000151689-ILMN_1667239	ENSG00000138442-ILMN_2045729	ENSG00000101084-ILMN_1679195	ENSG00000106080-ILMN_1665243	ENSG00000151689-ILMN_1667239	ENSG00000138442-ILMN_2045729	ENSG00000068745-ILMN_2328835	ENSG00000107438-ILMN_1788955	ENSG00000121064-ILMN_1767470	ENSG00000073737-ILMN_2384181
ENSG00000125740-ILMN_1751607	ENSG00000136631-ILMN_1683243	ENSG00000136518-ILMN_1749297	ENSG00000113569-ILMN_1768293	ENSG00000125740-ILMN_1751607	ENSG00000136631-ILMN_1683243	ENSG00000143420-ILMN_2364700	ENSG00000099812-ILMN_1683905	ENSG00000112214-ILMN_1669023	ENSG00000106080-ILMN_1665243
ENSG00000149292-ILMN_2183784	ENSG00000133800-ILMN_1808114	ENSG00000117395-ILMN_1768127	ENSG00000108828-ILMN_1700690	ENSG00000149292-ILMN_2183784	ENSG00000133800-ILMN_1808114	ENSG00000161647-ILMN_1724754	ENSG00000158019-ILMN_2363489	ENSG00000120156-ILMN_1751576	ENSG00000100600-ILMN_1698019
ENSG00000035862-ILMN_1721876	ENSG00000142178-ILMN_1717639	ENSG00000049540-ILMN_1757506	ENSG00000136108-ILMN_2181060	ENSG00000035862-ILMN_1721876	ENSG00000142178-ILMN_1717639	ENSG00000135845-ILMN_2397571	ENSG00000110619-ILMN_1696066	ENSG00000118849-ILMN_1800091	ENSG00000083857-ILMN_1754795
ENSG00000140968-ILMN_1666594	ENSG00000147257-ILMN_2051972	ENSG00000142227-ILMN_1765446	ENSG00000101335-ILMN_1675062	ENSG00000140968-ILMN_1666594	ENSG00000147257-ILMN_2051972	ENSG00000069275-ILMN_1680692	ENSG00000160767-ILMN_1795026	ENSG00000128641-ILMN_2093027	ENSG00000118849-ILMN_1800091
ENSG00000117091-ILMN_2061043	ENSG00000105176-ILMN_1798728	ENSG00000137955-ILMN_1790354	ENSG00000129009-ILMN_1673609	ENSG00000117091-ILMN_2061043	ENSG00000105176-ILMN_1798728	ENSG00000008282-ILMN_1764087	ENSG00000112651-ILMN_1763264	ENSG00000155324-ILMN_2065690	ENSG00000109452-ILMN_2198878
ENSG00000100100-ILMN_1719986	ENSG00000080503-ILMN_1791702	ENSG00000140682-ILMN_2389876	ENSG00000108384-ILMN_2238928	ENSG00000100100-ILMN_1719986	ENSG00000080503-ILMN_1791702	ENSG00000161021-ILMN_1767813	ENSG00000163159-ILMN_1722774	ENSG00000130592-ILMN_1699836	ENSG00000069998-ILMN_2335398
ENSG00000141682-ILMN_2098446	ENSG00000108821-ILMN_1701308	ENSG00000111913-ILMN_1726597	ENSG00000122707-ILMN_1688630	ENSG00000141682-ILMN_2098446	ENSG00000108821-ILMN_1701308	ENSG00000075142-ILMN_1682054	ENSG00000136861-ILMN_2415529	ENSG00000128606-ILMN_1652826	ENSG00000120885-ILMN_1798298
ENSG00000137331-ILMN_1682717	ENSG00000084636-ILMN_1684554	ENSG00000104728-ILMN_2132809	ENSG00000164405-ILMN_1666471	ENSG00000137331-ILMN_1682717	ENSG00000084636-ILMN_1684554	ENSG00000108733-ILMN_1664448	ENSG00000127399-ILMN_1669722	ENSG00000152601-ILMN_1807304	ENSG00000088325-ILMN_1796949
ENSG00000120675-ILMN_1812666	ENSG00000154864-ILMN_1665686	ENSG00000074696-ILMN_1737398	ENSG00000076382-ILMN_2141259	ENSG00000120675-ILMN_1812666	ENSG00000154864-ILMN_1665686	ENSG00000141560-ILMN_1652333	ENSG00000144659-ILMN_1781231	ENSG00000151689-ILMN_1667239	ENSG00000085563-ILMN_1812070
ENSG00000163219-ILMN_1777998	ENSG00000135842-ILMN_1810725	ENSG00000105854-ILMN_2354381	ENSG00000145868-ILMN_1754811	ENSG00000163219-ILMN_1777998	ENSG00000135842-ILMN_1810725	ENSG00000101199-ILMN_2406873	ENSG00000146278-ILMN_1789955	ENSG00000106772-ILMN_1810628	ENSG00000122565-ILMN_1782173
ENSG00000163219-ILMN_1658853	ENSG00000135341-ILMN_2379326	ENSG00000005810-ILMN_1811972	ENSG00000111666-ILMN_2202940	ENSG00000163219-ILMN_1658853	ENSG00000135341-ILMN_2379326	ENSG00000131503-ILMN_1766560	ENSG00000101391-ILMN_1812289	ENSG00000125257-ILMN_2194009	ENSG00000121064-ILMN_1767470
ENSG00000109794-ILMN_2390544	ENSG00000164283-ILMN_2212878	ENSG00000099219-ILMN_1751425	ENSG00000162062-ILMN_1656452	ENSG00000109794-ILMN_2390544	ENSG00000164283-ILMN_2212878	ENSG00000162377-ILMN_1757415	ENSG00000112146-ILMN_1667120	ENSG00000141338-ILMN_2129886	ENSG00000137285-ILMN_1680874
ENSG00000109794-ILMN_1786278	ENSG00000160712-ILMN_1696394	ENSG00000120885-ILMN_1798298	ENSG00000114107-ILMN_1741350	ENSG00000109794-ILMN_1786278	ENSG00000160712-ILMN_1696394	ENSG00000152484-ILMN_1687284	ENSG00000133112-ILMN_1789614	ENSG00000160703-ILMN_1723768	ENSG00000154262-ILMN_1701551
ENSG00000135299-ILMN_2178587	ENSG00000119705-ILMN_1661945	ENSG00000109906-ILMN_1750496	ENSG00000134709-ILMN_1741406	ENSG00000135299-ILMN_2178587	ENSG00000119705-ILMN_1661945	ENSG00000127054-ILMN_1762316	ENSG00000084754-ILMN_1712751	ENSG00000049860-ILMN_1806692	ENSG00000151914-ILMN_2287157
ENSG00000135299-ILMN_1698159	ENSG00000078081-ILMN_2170814	ENSG00000039523-ILMN_1680037	ENSG00000076003-ILMN_1798654	ENSG00000135299-ILMN_1698159	ENSG00000078081-ILMN_2170814	ENSG00000140678-ILMN_1730176	ENSG00000112511-ILMN_1746968	ENSG00000121440-ILMN_1703511	ENSG00000128654-ILMN_1799466
ENSG00000105011-ILMN_1695414	ENSG00000100242-ILMN_2099301	ENSG00000105854-ILMN_1714158	ENSG00000129514-ILMN_1766650	ENSG00000105011-ILMN_1695414	ENSG00000100242-ILMN_2099301	ENSG00000132612-ILMN_1708946	ENSG00000033327-ILMN_1665964	ENSG00000157654-ILMN_1675507	ENSG00000114978-ILMN_2125562
ENSG00000006125-ILMN_2331735	ENSG00000124243-ILMN_1808059	ENSG00000113300-ILMN_2136177	ENSG00000135272-ILMN_1717366	ENSG00000006125-ILMN_2331735	ENSG00000124243-ILMN_1808059	ENSG00000123353-ILMN_1774708	ENSG00000123427-ILMN_1680231	ENSG00000136156-ILMN_2207720	ENSG00000018408-ILMN_1787115
ENSG00000006125-ILMN_1681998	ENSG00000137501-ILMN_1682929	ENSG00000076003-ILMN_1798654	ENSG00000101166-ILMN_1728168	ENSG00000006125-ILMN_1681998	ENSG00000137501-ILMN_1682929	ENSG00000114209-ILMN_2269002	ENSG00000109610-ILMN_1690034	ENSG00000129003-ILMN_2398865	ENSG00000159899-ILMN_1808898
ENSG00000139329-ILMN_2167805	ENSG00000100450-ILMN_1731233	ENSG00000005108-ILMN_1762360	ENSG00000135842-ILMN_1810725	ENSG00000139329-ILMN_2167805	ENSG00000100450-ILMN_1731233	ENSG00000127399-ILMN_1669722	ENSG00000006704-ILMN_1669717	ENSG00000127951-ILMN_1693009	ENSG00000121440-ILMN_1703511
ENSG00000139329-ILMN_1790529	ENSG00000138160-ILMN_2143155	ENSG00000050748-ILMN_2400292	ENSG00000131149-ILMN_1807767	ENSG00000139329-ILMN_1790529	ENSG00000138160-ILMN_2143155	ENSG00000101367-ILMN_1777721	ENSG00000010610-ILMN_1727284	ENSG00000137960-ILMN_1672545	ENSG00000074590-ILMN_2079786
ENSG00000011028-ILMN_1783946	ENSG00000154589-ILMN_1724533	ENSG00000135476-ILMN_1742145	ENSG00000112782-ILMN_1778964	ENSG00000011028-ILMN_1783946	ENSG00000154589-ILMN_1724533	ENSG00000067829-ILMN_1802706	ENSG00000107021-ILMN_1662161	ENSG00000135272-ILMN_1717366	ENSG00000091136-ILMN_2214790
ENSG00000102384-ILMN_2119307	ENSG00000117289-ILMN_1697448	ENSG00000085276-ILMN_1803367	ENSG00000073350-ILMN_2413615	ENSG00000102384-ILMN_2119307	ENSG00000117289-ILMN_1697448	ENSG00000157216-ILMN_2361163	ENSG00000161647-ILMN_1724754	ENSG00000135218-ILMN_1784863	ENSG00000056736-ILMN_1767523
ENSG00000102384-ILMN_1658010	ENSG00000048471-ILMN_1659761	ENSG00000143653-ILMN_1795839	ENSG00000111640-ILMN_2038778	ENSG00000102384-ILMN_1658010	ENSG00000048471-ILMN_1659761	ENSG00000130150-ILMN_1766094	ENSG00000113916-ILMN_1746053	ENSG00000118495-ILMN_1711098	ENSG00000160703-ILMN_1723768
ENSG00000138172-ILMN_1766200	ENSG00000143515-ILMN_2301193	ENSG00000145293-ILMN_1711878	ENSG00000138660-ILMN_2207562	ENSG00000138172-ILMN_1766200	ENSG00000143515-ILMN_2301193	ENSG00000103005-ILMN_1765880	ENSG00000105063-ILMN_1794085	ENSG00000065308-ILMN_1788783	ENSG00000031691-ILMN_1670769
ENSG00000005102-ILMN_2414568	ENSG00000137267-ILMN_2038775	ENSG00000115942-ILMN_2061452	ENSG00000163565-ILMN_1710937	ENSG00000005102-ILMN_2414568	ENSG00000137267-ILMN_2038775	ENSG00000105258-ILMN_1720542	ENSG00000110514-ILMN_1743583	ENSG00000124615-ILMN_2323801	ENSG00000119421-ILMN_1759729
ENSG00000005102-ILMN_1657145	ENSG00000122966-ILMN_1695579	ENSG00000159131-ILMN_1679476	ENSG00000103994-ILMN_2043265	ENSG00000005102-ILMN_1657145	ENSG00000122966-ILMN_1695579	ENSG00000044574-ILMN_1773865	ENSG00000042753-ILMN_1662426	ENSG00000136158-ILMN_2089329	ENSG00000130830-ILMN_1733675
ENSG00000164405-ILMN_1666471	ENSG00000114786-ILMN_1683883	ENSG00000101335-ILMN_1675062	ENSG00000111445-ILMN_1659364	ENSG00000164405-ILMN_1666471	ENSG00000114786-ILMN_1683883	ENSG00000143575-ILMN_2289775	ENSG00000105856-ILMN_2160764	ENSG00000146592-ILMN_1731714	ENSG00000101938-ILMN_1678233
ENSG00000109586-ILMN_1670748	ENSG00000134899-ILMN_1795495	ENSG00000116586-ILMN_1756352	ENSG00000067533-ILMN_1685661	ENSG00000109586-ILMN_1670748	ENSG00000134899-ILMN_1795495	ENSG00000119950-ILMN_1793915	ENSG00000125835-ILMN_1774661	ENSG00000159899-ILMN_1808898	ENSG00000112214-ILMN_1669023
ENSG00000140937-ILMN_1672611	ENSG00000106819-ILMN_2168166	ENSG00000138297-ILMN_1773493	ENSG00000101084-ILMN_1679195	ENSG00000140937-ILMN_1672611	ENSG00000106819-ILMN_2168166	ENSG00000119950-ILMN_1794074	ENSG00000083312-ILMN_1837935	ENSG00000081377-ILMN_2379560	ENSG00000101310-ILMN_1657483
ENSG00000143569-ILMN_1814789	ENSG00000151883-ILMN_1806651	ENSG00000122565-ILMN_1790625	ENSG00000136943-ILMN_1748352	ENSG00000143569-ILMN_1814789	ENSG00000151883-ILMN_1806651	ENSG00000143933-ILMN_1687858	ENSG00000099995-ILMN_1697286	ENSG00000146021-ILMN_1770641	ENSG00000143748-ILMN_1712636
ENSG00000135862-ILMN_1810852	ENSG00000149499-ILMN_1772644	ENSG00000161980-ILMN_1801664	ENSG00000100600-ILMN_1698019	ENSG00000135862-ILMN_1810852	ENSG00000149499-ILMN_1772644	ENSG00000156515-ILMN_2382990	ENSG00000103005-ILMN_1765880	ENSG00000127152-ILMN_1665761	ENSG00000138297-ILMN_1679555
ENSG00000137960-ILMN_1672545	ENSG00000143498-ILMN_1805158	ENSG00000149557-ILMN_1727992	ENSG00000149636-ILMN_1715905	ENSG00000137960-ILMN_1672545	ENSG00000143498-ILMN_1805158	ENSG00000121933-ILMN_1730710	ENSG00000015479-ILMN_2296369	ENSG00000101335-ILMN_1675062	ENSG00000091651-ILMN_1731070
ENSG00000126709-ILMN_2347798	ENSG00000119636-ILMN_1806456	ENSG00000087274-ILMN_1759252	ENSG00000067082-ILMN_1737406	ENSG00000126709-ILMN_2347798	ENSG00000119636-ILMN_1806456	ENSG00000110514-ILMN_1743583	ENSG00000163607-ILMN_2286514	ENSG00000137509-ILMN_1769091	ENSG00000163624-ILMN_1801476
ENSG00000126709-ILMN_1687384	ENSG00000133026-ILMN_1815154	ENSG00000149591-ILMN_2400935	ENSG00000136758-ILMN_1734316	ENSG00000126709-ILMN_1687384	ENSG00000133026-ILMN_1815154	ENSG00000102606-ILMN_1798587	ENSG00000141699-ILMN_1666449	ENSG00000116132-ILMN_1811851	ENSG00000158555-ILMN_1701643
ENSG00000105048-ILMN_2115991	ENSG00000111640-ILMN_2038778	ENSG00000137074-ILMN_2260058	ENSG00000124802-ILMN_2158587	ENSG00000105048-ILMN_2115991	ENSG00000111640-ILMN_2038778	ENSG00000104687-ILMN_2127416	ENSG00000099783-ILMN_1805371	ENSG00000006210-ILMN_1654072	ENSG00000100028-ILMN_1794599
ENSG00000118849-ILMN_1800091	ENSG00000079462-ILMN_1748093	ENSG00000105928-ILMN_1670145	ENSG00000143742-ILMN_1708627	ENSG00000118849-ILMN_1800091	ENSG00000079462-ILMN_1748093	ENSG00000005243-ILMN_1667361	ENSG00000006704-ILMN_1712628	ENSG00000116871-ILMN_1777906	ENSG00000141338-ILMN_2129886
ENSG00000118849-ILMN_1743620	ENSG00000164116-ILMN_2131177	ENSG00000101335-ILMN_1776953	ENSG00000155324-ILMN_2065690	ENSG00000118849-ILMN_1743620	ENSG00000164116-ILMN_2131177	ENSG00000121680-ILMN_1745655	ENSG00000112763-ILMN_2364852	ENSG00000028137-ILMN_1764788	ENSG00000080824-ILMN_1691097
ENSG00000133256-ILMN_1655974	ENSG00000131018-ILMN_1785427	ENSG00000121022-ILMN_1736002	ENSG00000118523-ILMN_2115125	ENSG00000133256-ILMN_1655974	ENSG00000131018-ILMN_1785427	ENSG00000132361-ILMN_1770719	ENSG00000105011-ILMN_1695414	ENSG00000101335-ILMN_1776953	ENSG00000162928-ILMN_2113957
ENSG00000134121-ILMN_1713347	ENSG00000145730-ILMN_2313901	ENSG00000116157-ILMN_1726030	ENSG00000105707-ILMN_1687235	ENSG00000134121-ILMN_1713347	ENSG00000145730-ILMN_2313901	ENSG00000122257-ILMN_1673042	ENSG00000126107-ILMN_1656902	ENSG00000112406-ILMN_1770667	ENSG00000122359-ILMN_1685170
ENSG00000054116-ILMN_1751627	ENSG00000112299-ILMN_1674574	ENSG00000111817-ILMN_1706498	ENSG00000136732-ILMN_1682332	ENSG00000054116-ILMN_1751627	ENSG00000112299-ILMN_1674574	ENSG00000163159-ILMN_1722774	ENSG00000130749-ILMN_2087575	ENSG00000101938-ILMN_1678233	ENSG00000162062-ILMN_1656452
ENSG00000128016-ILMN_1720829	ENSG00000068831-ILMN_1794594	ENSG00000135842-ILMN_1667966	ENSG00000108669-ILMN_2403852	ENSG00000128016-ILMN_1720829	ENSG00000068831-ILMN_1794594	ENSG00000145990-ILMN_1778240	ENSG00000070214-ILMN_1700695	ENSG00000120156-ILMN_2066151	ENSG00000138660-ILMN_2207562
ENSG00000145050-ILMN_2183510	ENSG00000135916-ILMN_2366041	ENSG00000134375-ILMN_1656798	ENSG00000138297-ILMN_1773493	ENSG00000145050-ILMN_2183510	ENSG00000135916-ILMN_2366041	ENSG00000126217-ILMN_1736584	ENSG00000122136-ILMN_1792607	ENSG00000152601-ILMN_2313158	ENSG00000072840-ILMN_1720941
ENSG00000101265-ILMN_2352303	ENSG00000118762-ILMN_1807300	ENSG00000125354-ILMN_2399264	ENSG00000074696-ILMN_1737398	ENSG00000101265-ILMN_2352303	ENSG00000118762-ILMN_1807300	ENSG00000147113-ILMN_2047480	ENSG00000135900-ILMN_2141523	ENSG00000157554-ILMN_1768301	ENSG00000114503-ILMN_2297161
ENSG00000101265-ILMN_1812139	ENSG00000081041-ILMN_1682636	ENSG00000135525-ILMN_2216815	ENSG00000063854-ILMN_1772731	ENSG00000101265-ILMN_1812139	ENSG00000081041-ILMN_1682636	ENSG00000092068-ILMN_1747397	ENSG00000102606-ILMN_1675984	ENSG00000151623-ILMN_2210934	ENSG00000118402-ILMN_1737965
ENSG00000101265-ILMN_1799259	ENSG00000149577-ILMN_1791912	ENSG00000164742-ILMN_1742073	ENSG00000137074-ILMN_1726752	ENSG00000101265-ILMN_1799259	ENSG00000149577-ILMN_1791912	ENSG00000134575-ILMN_2104830	ENSG00000026025-ILMN_1782538	ENSG00000083444-ILMN_1684391	ENSG00000146425-ILMN_1678766
ENSG00000101265-ILMN_1709683	ENSG00000084676-ILMN_1669033	ENSG00000121440-ILMN_2406304	ENSG00000151491-ILMN_1651699	ENSG00000101265-ILMN_1709683	ENSG00000084676-ILMN_1669033	ENSG00000099812-ILMN_1683905	ENSG00000110958-ILMN_1719749	ENSG00000116962-ILMN_1674719	ENSG00000105559-ILMN_1755173
ENSG00000154174-ILMN_1746426	ENSG00000109099-ILMN_1810864	ENSG00000110955-ILMN_1772132	ENSG00000006125-ILMN_2331735	ENSG00000154174-ILMN_1746426	ENSG00000109099-ILMN_1810864	ENSG00000163516-ILMN_2273796	ENSG00000093072-ILMN_1666174	ENSG00000163017-ILMN_1795325	ENSG00000134222-ILMN_1671843
ENSG00000151208-ILMN_1744709	ENSG00000154153-ILMN_1811330	ENSG00000124356-ILMN_2391355	ENSG00000143771-ILMN_1714759	ENSG00000151208-ILMN_1744709	ENSG00000154153-ILMN_1811330	ENSG00000129354-ILMN_1705861	ENSG00000105053-ILMN_1805535	ENSG00000137285-ILMN_1680874	ENSG00000111640-ILMN_2038778
ENSG00000135821-ILMN_2269977	ENSG00000136758-ILMN_2339825	ENSG00000111640-ILMN_1343295	ENSG00000163661-ILMN_1801842	ENSG00000135821-ILMN_2269977	ENSG00000136758-ILMN_2339825	ENSG00000126067-ILMN_1764794	ENSG00000103168-ILMN_1695119	ENSG00000154240-ILMN_1788629	ENSG00000108384-ILMN_1695386
ENSG00000135821-ILMN_1765208	ENSG00000152253-ILMN_1814281	ENSG00000076248-ILMN_1735719	ENSG00000127955-ILMN_2131467	ENSG00000135821-ILMN_1765208	ENSG00000152253-ILMN_1814281	ENSG00000119401-ILMN_1654737	ENSG00000075415-ILMN_1782890	ENSG00000101871-ILMN_1761858	ENSG00000107949-ILMN_1811188
ENSG00000135821-ILMN_1653496	ENSG00000151552-ILMN_1672443	ENSG00000122420-ILMN_2395652	ENSG00000136158-ILMN_2089329	ENSG00000135821-ILMN_1653496	ENSG00000151552-ILMN_1672443	ENSG00000141699-ILMN_1666449	ENSG00000137100-ILMN_1762281	ENSG00000099864-ILMN_1812031	ENSG00000122565-ILMN_1790625
ENSG00000054219-ILMN_1757011	ENSG00000082805-ILMN_1770281	ENSG00000140443-ILMN_1675048	ENSG00000145741-ILMN_2319414	ENSG00000054219-ILMN_1757011	ENSG00000082805-ILMN_1770281	ENSG00000108055-ILMN_1718807	ENSG00000103966-ILMN_1720083	ENSG00000100731-ILMN_1740010	ENSG00000087274-ILMN_1759252
ENSG00000136158-ILMN_2089329	ENSG00000108932-ILMN_1729691	ENSG00000121671-ILMN_1796180	ENSG00000105137-ILMN_1755822	ENSG00000136158-ILMN_2089329	ENSG00000108932-ILMN_1729691	ENSG00000160917-ILMN_2357260	ENSG00000108671-ILMN_1800952	ENSG00000013297-ILMN_1754103	ENSG00000152601-ILMN_1807304
ENSG00000067798-ILMN_1714600	ENSG00000105173-ILMN_2374425	ENSG00000154240-ILMN_1788629	ENSG00000077157-ILMN_2379375	ENSG00000067798-ILMN_1714600	ENSG00000105173-ILMN_2374425	ENSG00000162980-ILMN_1688526	ENSG00000151746-ILMN_2362034	ENSG00000114166-ILMN_1733802	ENSG00000162692-ILMN_2307903
ENSG00000109452-ILMN_2198878	ENSG00000108384-ILMN_1760635	ENSG00000124212-ILMN_1667692	ENSG00000130592-ILMN_1791623	ENSG00000109452-ILMN_2198878	ENSG00000108384-ILMN_1760635	ENSG00000100280-ILMN_2387505	ENSG00000127452-ILMN_1693438	ENSG00000128606-ILMN_2406815	ENSG00000101084-ILMN_1679195
ENSG00000164466-ILMN_2205935	ENSG00000138160-ILMN_1794539	ENSG00000079102-ILMN_1724669	ENSG00000151914-ILMN_2287157	ENSG00000164466-ILMN_2205935	ENSG00000138160-ILMN_1794539	ENSG00000125730-ILMN_1762260	ENSG00000090263-ILMN_1772722	ENSG00000135318-ILMN_1697220	ENSG00000023734-ILMN_1731194
ENSG00000123892-ILMN_2134974	ENSG00000138081-ILMN_1678404	ENSG00000116957-ILMN_2359014	ENSG00000050748-ILMN_2400292	ENSG00000123892-ILMN_2134974	ENSG00000138081-ILMN_1678404	ENSG00000107187-ILMN_1701340	ENSG00000138615-ILMN_1723847	ENSG00000138080-ILMN_1711439	ENSG00000144711-ILMN_1808299
ENSG00000136161-ILMN_2148668	ENSG00000111666-ILMN_2202940	ENSG00000137509-ILMN_1769091	ENSG00000001630-ILMN_1664718	ENSG00000136161-ILMN_2148668	ENSG00000111666-ILMN_2202940	ENSG00000105856-ILMN_2160764	ENSG00000158555-ILMN_1701643	ENSG00000105559-ILMN_1755173	ENSG00000143742-ILMN_1708627
ENSG00000136161-ILMN_1771695	ENSG00000162073-ILMN_1660793	ENSG00000118849-ILMN_1800091	ENSG00000079337-ILMN_2135258	ENSG00000136161-ILMN_1771695	ENSG00000162073-ILMN_1660793	ENSG00000090263-ILMN_1772722	ENSG00000127483-ILMN_1657279	ENSG00000155130-ILMN_1807042	ENSG00000151240-ILMN_1676062
ENSG00000138346-ILMN_2282959	ENSG00000091436-ILMN_1698803	ENSG00000154589-ILMN_1724533	ENSG00000164128-ILMN_1667947	ENSG00000138346-ILMN_2282959	ENSG00000091436-ILMN_1698803	ENSG00000126010-ILMN_1813851	ENSG00000146109-ILMN_1658083	ENSG00000134901-ILMN_1712505	ENSG00000116957-ILMN_2359014
ENSG00000138346-ILMN_1664682	ENSG00000081237-ILMN_1804279	ENSG00000124249-ILMN_1788421	ENSG00000151617-ILMN_1796629	ENSG00000138346-ILMN_1664682	ENSG00000081237-ILMN_1804279	ENSG00000132254-ILMN_1750690	ENSG00000149591-ILMN_1706783	ENSG00000112531-ILMN_1690476	ENSG00000136068-ILMN_1664922
ENSG00000152253-ILMN_2149400	ENSG00000142552-ILMN_1809850	ENSG00000134899-ILMN_1795495	ENSG00000118762-ILMN_2052891	ENSG00000152253-ILMN_2149400	ENSG00000142552-ILMN_1809850	ENSG00000164002-ILMN_2117569	ENSG00000107829-ILMN_1671427	ENSG00000120833-ILMN_2131861	ENSG00000152700-ILMN_1736888
ENSG00000152253-ILMN_1814281	ENSG00000117399-ILMN_1663390	ENSG00000108384-ILMN_2238928	ENSG00000136450-ILMN_1795341	ENSG00000152253-ILMN_1814281	ENSG00000117399-ILMN_1663390	ENSG00000155368-ILMN_1755926	ENSG00000143479-ILMN_2400322	ENSG00000151617-ILMN_1796629	ENSG00000136758-ILMN_1734316
ENSG00000146731-ILMN_1722502	ENSG00000100345-ILMN_1722872	ENSG00000127083-ILMN_1749846	ENSG00000110619-ILMN_1696066	ENSG00000146731-ILMN_1722502	ENSG00000100345-ILMN_1722872	ENSG00000050426-ILMN_1754149	ENSG00000100028-ILMN_1794599	ENSG00000125249-ILMN_1677404	ENSG00000136108-ILMN_2181060
ENSG00000146731-ILMN_1719611	ENSG00000106608-ILMN_2386818	ENSG00000138430-ILMN_1659820	ENSG00000143612-ILMN_1729509	ENSG00000146731-ILMN_1719611	ENSG00000106608-ILMN_2386818	ENSG00000108733-ILMN_2200708	ENSG00000100354-ILMN_1725739	ENSG00000115380-ILMN_2350634	ENSG00000136450-ILMN_1795341
ENSG00000143727-ILMN_2344956	ENSG00000110651-ILMN_1689953	ENSG00000131016-ILMN_1686846	ENSG00000115306-ILMN_1690708	ENSG00000143727-ILMN_2344956	ENSG00000110651-ILMN_1689953	ENSG00000156642-ILMN_1792997	ENSG00000106105-ILMN_1771026	ENSG00000072682-ILMN_1795778	ENSG00000164742-ILMN_1742073
ENSG00000143727-ILMN_1669633	ENSG00000116586-ILMN_1756352	ENSG00000135272-ILMN_1717366	ENSG00000064042-ILMN_2139761	ENSG00000143727-ILMN_1669633	ENSG00000116586-ILMN_1756352	ENSG00000162188-ILMN_1806147	ENSG00000102054-ILMN_1770053	ENSG00000136156-ILMN_1751708	ENSG00000125844-ILMN_1803810
ENSG00000111817-ILMN_2386849	ENSG00000081019-ILMN_1791097	ENSG00000114503-ILMN_2412564	ENSG00000101265-ILMN_2352303	ENSG00000111817-ILMN_2386849	ENSG00000081019-ILMN_1791097	ENSG00000155926-ILMN_2291954	ENSG00000140320-ILMN_1739256	ENSG00000111450-ILMN_1747775	ENSG00000136810-ILMN_2038776
ENSG00000111817-ILMN_2283001	ENSG00000120156-ILMN_2066151	ENSG00000153310-ILMN_2122374	ENSG00000151914-ILMN_1703913	ENSG00000111817-ILMN_2283001	ENSG00000120156-ILMN_2066151	ENSG00000099995-ILMN_1697286	ENSG00000104529-ILMN_1782543	ENSG00000129009-ILMN_1673609	ENSG00000075884-ILMN_2208413
ENSG00000111817-ILMN_1706498	ENSG00000139734-ILMN_1874530	ENSG00000124615-ILMN_2323801	ENSG00000155130-ILMN_1807042	ENSG00000111817-ILMN_1706498	ENSG00000139734-ILMN_1874530	ENSG00000105321-ILMN_1719190	ENSG00000143761-ILMN_2330948	ENSG00000155011-ILMN_2194688	ENSG00000157404-ILMN_1790160
ENSG00000124207-ILMN_1706238	ENSG00000135775-ILMN_1776993	ENSG00000118523-ILMN_2115125	ENSG00000131471-ILMN_1782086	ENSG00000124207-ILMN_1706238	ENSG00000135775-ILMN_1776993	ENSG00000123124-ILMN_2215370	ENSG00000135622-ILMN_1805007	ENSG00000117519-ILMN_1782439	ENSG00000153113-ILMN_1672947
ENSG00000124207-ILMN_1665797	ENSG00000091879-ILMN_1774207	ENSG00000143748-ILMN_1712636	ENSG00000143418-ILMN_1726108	ENSG00000124207-ILMN_1665797	ENSG00000091879-ILMN_1774207	ENSG00000153339-ILMN_1796240	ENSG00000133742-ILMN_1652431	ENSG00000087274-ILMN_1759252	ENSG00000139352-ILMN_1701653
ENSG00000132718-ILMN_1717934	ENSG00000110172-ILMN_2223836	ENSG00000121440-ILMN_1703511	ENSG00000039523-ILMN_1680037	ENSG00000132718-ILMN_1717934	ENSG00000110172-ILMN_2223836	ENSG00000117697-ILMN_2376160	ENSG00000135845-ILMN_2397571	ENSG00000135842-ILMN_1810725	ENSG00000147400-ILMN_1695645
ENSG00000148516-ILMN_1762231	ENSG00000117906-ILMN_1662129	ENSG00000003147-ILMN_2365569	ENSG00000087274-ILMN_1759252	ENSG00000148516-ILMN_1762231	ENSG00000117906-ILMN_1662129	ENSG00000049860-ILMN_1806692	ENSG00000108395-ILMN_1711327	ENSG00000153563-ILMN_2353732	ENSG00000109805-ILMN_1751444
ENSG00000104324-ILMN_2058795	ENSG00000130635-ILMN_1706505	ENSG00000137807-ILMN_1716553	ENSG00000079931-ILMN_1761788	ENSG00000104324-ILMN_2058795	ENSG00000130635-ILMN_1706505	ENSG00000105287-ILMN_1753805	ENSG00000102962-ILMN_2160476	ENSG00000074590-ILMN_1689318	ENSG00000135476-ILMN_1742145
ENSG00000104324-ILMN_1713031	ENSG00000135486-ILMN_1661346	ENSG00000118495-ILMN_2356955	ENSG00000157617-ILMN_1652512	ENSG00000104324-ILMN_1713031	ENSG00000135486-ILMN_1661346	ENSG00000107829-ILMN_1671427	ENSG00000144711-ILMN_1808299	ENSG00000123384-ILMN_1669772	ENSG00000053254-ILMN_1665304
ENSG00000125850-ILMN_1724832	ENSG00000145863-ILMN_1798681	ENSG00000118503-ILMN_1702691	ENSG00000101938-ILMN_1678233	ENSG00000125850-ILMN_1724832	ENSG00000145863-ILMN_1798681	ENSG00000136003-ILMN_2409062	ENSG00000150347-ILMN_1721626	ENSG00000147065-ILMN_1659895	ENSG00000138778-ILMN_2225718
ENSG00000138080-ILMN_1711439	ENSG00000163219-ILMN_1777998	ENSG00000120833-ILMN_2131861	ENSG00000143727-ILMN_2344956	ENSG00000138080-ILMN_1711439	ENSG00000163219-ILMN_1777998	ENSG00000125835-ILMN_1774661	ENSG00000128245-ILMN_1728512	ENSG00000101265-ILMN_1799259	ENSG00000149636-ILMN_1715905
ENSG00000140682-ILMN_2389876	ENSG00000162817-ILMN_1674817	ENSG00000115963-ILMN_1759513	ENSG00000105707-ILMN_2358760	ENSG00000140682-ILMN_2389876	ENSG00000162817-ILMN_1674817	ENSG00000132128-ILMN_1712755	ENSG00000124535-ILMN_2332105	ENSG00000115604-ILMN_1781700	ENSG00000138640-ILMN_1800267
ENSG00000140682-ILMN_1773801	ENSG00000101384-ILMN_1691376	ENSG00000067704-ILMN_1671207	ENSG00000010322-ILMN_1735827	ENSG00000140682-ILMN_1773801	ENSG00000101384-ILMN_1691376	ENSG00000143479-ILMN_2400326	ENSG00000119950-ILMN_1794074	ENSG00000156113-ILMN_1794282	ENSG00000100890-ILMN_1701512
ENSG00000101189-ILMN_1790136	ENSG00000008441-ILMN_1694325	ENSG00000121152-ILMN_1657600	ENSG00000111801-ILMN_2373831	ENSG00000101189-ILMN_1790136	ENSG00000008441-ILMN_1694325	ENSG00000117410-ILMN_1721391	ENSG00000070087-ILMN_1775448	ENSG00000011021-ILMN_1763036	ENSG00000125249-ILMN_1677404
ENSG00000124302-ILMN_1795845	ENSG00000138640-ILMN_1752510	ENSG00000135919-ILMN_1655595	ENSG00000116157-ILMN_1726030	ENSG00000124302-ILMN_1795845	ENSG00000138640-ILMN_1752510	ENSG00000100207-ILMN_1666173	ENSG00000135250-ILMN_1669215	ENSG00000104728-ILMN_2132809	ENSG00000127951-ILMN_1693009
ENSG00000136518-ILMN_2328280	ENSG00000008086-ILMN_2377536	ENSG00000151617-ILMN_1796629	ENSG00000023572-ILMN_1680727	ENSG00000136518-ILMN_2328280	ENSG00000008086-ILMN_2377536	ENSG00000076067-ILMN_1755411	ENSG00000068028-ILMN_1683239	ENSG00000081377-ILMN_1687074	ENSG00000135919-ILMN_1655595
ENSG00000136518-ILMN_1749297	ENSG00000162928-ILMN_1683916	ENSG00000077984-ILMN_1679826	ENSG00000047230-ILMN_2392356	ENSG00000136518-ILMN_1749297	ENSG00000162928-ILMN_1683916	ENSG00000023041-ILMN_1739659	ENSG00000101191-ILMN_2264482	ENSG00000072682-ILMN_2381697	ENSG00000019549-ILMN_1655740
ENSG00000023734-ILMN_1731194	ENSG00000153823-ILMN_1671891	ENSG00000100804-ILMN_1744649	ENSG00000140682-ILMN_2389876	ENSG00000023734-ILMN_1731194	ENSG00000153823-ILMN_1671891	ENSG00000131669-ILMN_1815086	ENSG00000103275-ILMN_1664542	ENSG00000136167-ILMN_1662932	ENSG00000113648-ILMN_2373495
ENSG00000118762-ILMN_2052891	ENSG00000144642-ILMN_1675979	ENSG00000143727-ILMN_2344956	ENSG00000118849-ILMN_1800091	ENSG00000118762-ILMN_2052891	ENSG00000144642-ILMN_1675979	ENSG00000111144-ILMN_1690342	ENSG00000067560-ILMN_1781290	ENSG00000125354-ILMN_1661342	ENSG00000145741-ILMN_2319414
ENSG00000118762-ILMN_1807300	ENSG00000151491-ILMN_1651699	ENSG00000127955-ILMN_2131467	ENSG00000139679-ILMN_1786429	ENSG00000118762-ILMN_1807300	ENSG00000151491-ILMN_1651699	ENSG00000160703-ILMN_1723768	ENSG00000105821-ILMN_2174296	ENSG00000145246-ILMN_1656159	ENSG00000049860-ILMN_1806692
ENSG00000110852-ILMN_1784608	ENSG00000120289-ILMN_1808418	ENSG00000079308-ILMN_1807919	ENSG00000145741-ILMN_1659762	ENSG00000110852-ILMN_1784608	ENSG00000120289-ILMN_1808418	ENSG00000099864-ILMN_1812031	ENSG00000125779-ILMN_2373177	ENSG00000011028-ILMN_1783946	ENSG00000120742-ILMN_1706817
ENSG00000005108-ILMN_1762360	ENSG00000142599-ILMN_1802380	ENSG00000125249-ILMN_1677404	ENSG00000120262-ILMN_1772588	ENSG00000005108-ILMN_1762360	ENSG00000142599-ILMN_1802380	ENSG00000111642-ILMN_1685551	ENSG00000137154-ILMN_1808939	ENSG00000160191-ILMN_2306540	ENSG00000111640-ILMN_1802252
ENSG00000005108-ILMN_1656715	ENSG00000151465-ILMN_1678605	ENSG00000138778-ILMN_2225718	ENSG00000145293-ILMN_1711878	ENSG00000005108-ILMN_1656715	ENSG00000151465-ILMN_1678605	ENSG00000101843-ILMN_2383435	ENSG00000132376-ILMN_1712423	ENSG00000163219-ILMN_1777998	ENSG00000116560-ILMN_1769931
ENSG00000074696-ILMN_1743065	ENSG00000010810-ILMN_1686555	ENSG00000151465-ILMN_1678605	ENSG00000111817-ILMN_2283001	ENSG00000074696-ILMN_1743065	ENSG00000010810-ILMN_1686555	ENSG00000075415-ILMN_1782890	ENSG00000104823-ILMN_1653115	ENSG00000129007-ILMN_1815707	ENSG00000156795-ILMN_1695491
ENSG00000074696-ILMN_1737398	ENSG00000112096-ILMN_1792922	ENSG00000018408-ILMN_1787115	ENSG00000136156-ILMN_1751708	ENSG00000074696-ILMN_1737398	ENSG00000112096-ILMN_1792922	ENSG00000104825-ILMN_1712754	ENSG00000100601-ILMN_2276750	ENSG00000136161-ILMN_2148668	ENSG00000089327-ILMN_2309848
ENSG00000074696-ILMN_1658746	ENSG00000068078-ILMN_1723123	ENSG00000113013-ILMN_1679209	ENSG00000111640-ILMN_1802252	ENSG00000074696-ILMN_1658746	ENSG00000068078-ILMN_1723123	ENSG00000125835-ILMN_1799103	ENSG00000119977-ILMN_1768077	ENSG00000091513-ILMN_1768425	ENSG00000152601-ILMN_2313158
ENSG00000143418-ILMN_2400500	ENSG00000108055-ILMN_1718807	ENSG00000137331-ILMN_1682717	ENSG00000074696-ILMN_1743065	ENSG00000143418-ILMN_2400500	ENSG00000108055-ILMN_1718807	ENSG00000107187-ILMN_2390435	ENSG00000132297-ILMN_2121958	ENSG00000112531-ILMN_1773485	ENSG00000110092-ILMN_1688480
ENSG00000143418-ILMN_1726108	ENSG00000156011-ILMN_1717477	ENSG00000139436-ILMN_2355776	ENSG00000119421-ILMN_1759729	ENSG00000143418-ILMN_1726108	ENSG00000156011-ILMN_1717477	ENSG00000112514-ILMN_1712390	ENSG00000142347-ILMN_1681239	ENSG00000131471-ILMN_1782086	ENSG00000155660-ILMN_1815261
ENSG00000083307-ILMN_2060145	ENSG00000139679-ILMN_1786429	ENSG00000102393-ILMN_1766637	ENSG00000066777-ILMN_1728471	ENSG00000083307-ILMN_2060145	ENSG00000139679-ILMN_1786429	ENSG00000074276-ILMN_1718173	ENSG00000143119-ILMN_2413808	ENSG00000049246-ILMN_1660986	ENSG00000138297-ILMN_1664231
ENSG00000088992-ILMN_1750181	ENSG00000122566-ILMN_2369682	ENSG00000001630-ILMN_1664718	ENSG00000010810-ILMN_1781207	ENSG00000088992-ILMN_1750181	ENSG00000122566-ILMN_2369682	ENSG00000142687-ILMN_1683277	ENSG00000119950-ILMN_1793915	ENSG00000138640-ILMN_1800267	ENSG00000124302-ILMN_1795845
ENSG00000104728-ILMN_2132809	ENSG00000136521-ILMN_1807397	ENSG00000163788-ILMN_1794399	ENSG00000156795-ILMN_1695491	ENSG00000104728-ILMN_2132809	ENSG00000136521-ILMN_1807397	ENSG00000010244-ILMN_1778177	ENSG00000103275-ILMN_1725529	ENSG00000145730-ILMN_2313901	ENSG00000074696-ILMN_1737398
ENSG00000100450-ILMN_1731233	ENSG00000032219-ILMN_1676626	ENSG00000134775-ILMN_1761322	ENSG00000085276-ILMN_1803367	ENSG00000100450-ILMN_1731233	ENSG00000032219-ILMN_1676626	ENSG00000104859-ILMN_2146566	ENSG00000163513-ILMN_1744862	ENSG00000149591-ILMN_1706783	ENSG00000110841-ILMN_1806320
ENSG00000146425-ILMN_1678766	ENSG00000121064-ILMN_1767470	ENSG00000158042-ILMN_1797933	ENSG00000121022-ILMN_1736002	ENSG00000146425-ILMN_1678766	ENSG00000121064-ILMN_1767470	ENSG00000095261-ILMN_1720926	ENSG00000103275-ILMN_1662934	ENSG00000075651-ILMN_1719696	ENSG00000118495-ILMN_1711098
ENSG00000155011-ILMN_2194688	ENSG00000155011-ILMN_2194688	ENSG00000113569-ILMN_1768293	ENSG00000137331-ILMN_1682717	ENSG00000155011-ILMN_2194688	ENSG00000155011-ILMN_2194688	ENSG00000156482-ILMN_1754303	ENSG00000104859-ILMN_2146566	ENSG00000135365-ILMN_1699496	ENSG00000135365-ILMN_1699496
ENSG00000155011-ILMN_1695506	ENSG00000151914-ILMN_2394276	ENSG00000090382-ILMN_1815205	ENSG00000134215-ILMN_1657679	ENSG00000155011-ILMN_1695506	ENSG00000151914-ILMN_2394276	ENSG00000103275-ILMN_1664542	ENSG00000121680-ILMN_1678292	ENSG00000103994-ILMN_1800912	ENSG00000081377-ILMN_1687074
ENSG00000050393-ILMN_1761961	ENSG00000164591-ILMN_1774350	ENSG00000136450-ILMN_1795341	ENSG00000109906-ILMN_1750496	ENSG00000050393-ILMN_1761961	ENSG00000164591-ILMN_1774350	ENSG00000100300-ILMN_2349658	ENSG00000032389-ILMN_2129349	ENSG00000112769-ILMN_2140059	ENSG00000081853-ILMN_2274355
ENSG00000113387-ILMN_1736054	ENSG00000138639-ILMN_1775441	ENSG00000117335-ILMN_2307740	ENSG00000138778-ILMN_2225718	ENSG00000113387-ILMN_1736054	ENSG00000138639-ILMN_1775441	ENSG00000082458-ILMN_2255043	ENSG00000152484-ILMN_1687284	ENSG00000160888-ILMN_1700584	ENSG00000011523-ILMN_1808500
ENSG00000139278-ILMN_1769245	ENSG00000100422-ILMN_2388975	ENSG00000023572-ILMN_1680727	ENSG00000151208-ILMN_1744709	ENSG00000139278-ILMN_1769245	ENSG00000100422-ILMN_2388975	ENSG00000077348-ILMN_1659725	ENSG00000158169-ILMN_1683112	ENSG00000080573-ILMN_1796288	ENSG00000157554-ILMN_1768301
ENSG00000111669-ILMN_2181191	ENSG00000112658-ILMN_1803398	ENSG00000119729-ILMN_1810559	ENSG00000100883-ILMN_2312275	ENSG00000111669-ILMN_2181191	ENSG00000112658-ILMN_1803398	ENSG00000163607-ILMN_2286514	ENSG00000054598-ILMN_1738401	ENSG00000067182-ILMN_1685005	ENSG00000155011-ILMN_2194688
ENSG00000137055-ILMN_1810387	ENSG00000009950-ILMN_2399919	ENSG00000083307-ILMN_2060145	ENSG00000112312-ILMN_1720114	ENSG00000137055-ILMN_1810387	ENSG00000009950-ILMN_2399919	ENSG00000136603-ILMN_1736834	ENSG00000106089-ILMN_1760160	ENSG00000073737-ILMN_2384181	ENSG00000147065-ILMN_1659895
ENSG00000137055-ILMN_1769822	ENSG00000126561-ILMN_1753547	ENSG00000155011-ILMN_2194688	ENSG00000110955-ILMN_1772132	ENSG00000137055-ILMN_1769822	ENSG00000126561-ILMN_1753547	ENSG00000104529-ILMN_1782543	ENSG00000127952-ILMN_2210729	ENSG00000124942-ILMN_1792495	ENSG00000099864-ILMN_1812031
ENSG00000096092-ILMN_1785191	ENSG00000158270-ILMN_1689088	ENSG00000142634-ILMN_1761463	ENSG00000154240-ILMN_1788629	ENSG00000096092-ILMN_1785191	ENSG00000158270-ILMN_1689088	ENSG00000144659-ILMN_1781231	ENSG00000026025-ILMN_2058251	ENSG00000089327-ILMN_2309848	ENSG00000109794-ILMN_2390544
ENSG00000105699-ILMN_2363498	ENSG00000020181-ILMN_1773059	ENSG00000079931-ILMN_1761788	ENSG00000163219-ILMN_1777998	ENSG00000105699-ILMN_2363498	ENSG00000020181-ILMN_1773059	ENSG00000019582-ILMN_1761464	ENSG00000123342-ILMN_1782953	ENSG00000116954-ILMN_1760121	ENSG00000011021-ILMN_1763036
ENSG00000105699-ILMN_2249677	ENSG00000125354-ILMN_1661342	ENSG00000124243-ILMN_1808059	ENSG00000102393-ILMN_1766637	ENSG00000105699-ILMN_2249677	ENSG00000125354-ILMN_1661342	ENSG00000130702-ILMN_1773567	ENSG00000109099-ILMN_1785646	ENSG00000102034-ILMN_1652082	ENSG00000006210-ILMN_1654072
ENSG00000105699-ILMN_1749396	ENSG00000148053-ILMN_1714067	ENSG00000112406-ILMN_1770667	ENSG00000105928-ILMN_1670145	ENSG00000105699-ILMN_1749396	ENSG00000148053-ILMN_1714067	ENSG00000130313-ILMN_1797005	ENSG00000075234-ILMN_2059886	ENSG00000105971-ILMN_2360730	ENSG00000143515-ILMN_1782057
ENSG00000122786-ILMN_2324002	ENSG00000142634-ILMN_1761463	ENSG00000006210-ILMN_1654072	ENSG00000088992-ILMN_1750181	ENSG00000122786-ILMN_2324002	ENSG00000142634-ILMN_1761463	ENSG00000008283-ILMN_1679721	ENSG00000089876-ILMN_1713688	ENSG00000130600-ILMN_2148527	ENSG00000089472-ILMN_1714523
ENSG00000122786-ILMN_1730487	ENSG00000139946-ILMN_1780132	ENSG00000109452-ILMN_2198878	ENSG00000134899-ILMN_1795495	ENSG00000122786-ILMN_1730487	ENSG00000139946-ILMN_1780132	ENSG00000103168-ILMN_1695119	ENSG00000100422-ILMN_1721325	ENSG00000127324-ILMN_1683263	ENSG00000139329-ILMN_1790529
ENSG00000122786-ILMN_1717990	ENSG00000153317-ILMN_1690963	ENSG00000159063-ILMN_2365686	ENSG00000112742-ILMN_1788166	ENSG00000122786-ILMN_1717990	ENSG00000153317-ILMN_1690963	ENSG00000151690-ILMN_1710209	ENSG00000112514-ILMN_1712390	ENSG00000142669-ILMN_1737163	ENSG00000066629-ILMN_1729455
ENSG00000143314-ILMN_2398995	ENSG00000106511-ILMN_1777263	ENSG00000134440-ILMN_1732216	ENSG00000124243-ILMN_1808059	ENSG00000143314-ILMN_2398995	ENSG00000106511-ILMN_1777263	ENSG00000140262-ILMN_1772614	ENSG00000131503-ILMN_2197225	ENSG00000154096-ILMN_1779875	ENSG00000118523-ILMN_2115125
ENSG00000143314-ILMN_1695576	ENSG00000144366-ILMN_1802690	ENSG00000105707-ILMN_1687235	ENSG00000122359-ILMN_1685170	ENSG00000143314-ILMN_1695576	ENSG00000144366-ILMN_1802690	ENSG00000121680-ILMN_1701466	ENSG00000143479-ILMN_2400326	ENSG00000067798-ILMN_1714600	ENSG00000161570-ILMN_2098126
ENSG00000101871-ILMN_1761858	ENSG00000120675-ILMN_1812666	ENSG00000099864-ILMN_1812031	ENSG00000127083-ILMN_1749846	ENSG00000101871-ILMN_1761858	ENSG00000120675-ILMN_1812666	ENSG00000154473-ILMN_1778764	ENSG00000112149-ILMN_1780582	ENSG00000129422-ILMN_1663648	ENSG00000101871-ILMN_1761858
ENSG00000115935-ILMN_2351298	ENSG00000018236-ILMN_2400407	ENSG00000134138-ILMN_1792995	ENSG00000100804-ILMN_1744649	ENSG00000115935-ILMN_2351298	ENSG00000018236-ILMN_2400407	ENSG00000072163-ILMN_1760493	ENSG00000100601-ILMN_1758038	ENSG00000011523-ILMN_1808500	ENSG00000153707-ILMN_2315789
ENSG00000115935-ILMN_2262957	ENSG00000005243-ILMN_1667361	ENSG00000123095-ILMN_1726809	ENSG00000134954-ILMN_2122103	ENSG00000115935-ILMN_2262957	ENSG00000005243-ILMN_1667361	ENSG00000146826-ILMN_1770030	ENSG00000095015-ILMN_1723020	ENSG00000074416-ILMN_1657708	ENSG00000075651-ILMN_1719696
ENSG00000115935-ILMN_1668417	ENSG00000122707-ILMN_1688630	ENSG00000089472-ILMN_1714523	ENSG00000047230-ILMN_2392352	ENSG00000115935-ILMN_1668417	ENSG00000122707-ILMN_1688630	ENSG00000006831-ILMN_2224833	ENSG00000034713-ILMN_1796458	ENSG00000164683-ILMN_1788203	ENSG00000102010-ILMN_1759892
ENSG00000139330-ILMN_2151304	ENSG00000067445-ILMN_1691648	ENSG00000123066-ILMN_1683959	ENSG00000089327-ILMN_2309848	ENSG00000139330-ILMN_2151304	ENSG00000067445-ILMN_1691648	ENSG00000111596-ILMN_1772651	ENSG00000132688-ILMN_1738147	ENSG00000112149-ILMN_2328666	ENSG00000140682-ILMN_2389876
ENSG00000139330-ILMN_1732678	ENSG00000150093-ILMN_2383934	ENSG00000157404-ILMN_1790160	ENSG00000130592-ILMN_1699836	ENSG00000139330-ILMN_1732678	ENSG00000150093-ILMN_2383934	ENSG00000124422-ILMN_1666609	ENSG00000100823-ILMN_2319344	ENSG00000113269-ILMN_1729294	ENSG00000149591-ILMN_2400935
ENSG00000063854-ILMN_2379520	ENSG00000132549-ILMN_2332368	ENSG00000131711-ILMN_1680154	ENSG00000116957-ILMN_2359014	ENSG00000063854-ILMN_2379520	ENSG00000132549-ILMN_2332368	ENSG00000138674-ILMN_1691409	ENSG00000100207-ILMN_1666173	ENSG00000151632-ILMN_2412336	ENSG00000102024-ILMN_1785265
ENSG00000063854-ILMN_1772731	ENSG00000119185-ILMN_1690099	ENSG00000081237-ILMN_1804279	ENSG00000137074-ILMN_2317348	ENSG00000063854-ILMN_1772731	ENSG00000119185-ILMN_1690099	ENSG00000138777-ILMN_1755041	ENSG00000134905-ILMN_1765222	ENSG00000140379-ILMN_1769229	ENSG00000127955-ILMN_2131467
ENSG00000038427-ILMN_1687301	ENSG00000105186-ILMN_1794063	ENSG00000155324-ILMN_2065690	ENSG00000111817-ILMN_1706498	ENSG00000038427-ILMN_1687301	ENSG00000105186-ILMN_1794063	ENSG00000143486-ILMN_1712487	ENSG00000110852-ILMN_1784608	ENSG00000127083-ILMN_1749846	ENSG00000160888-ILMN_1700584
ENSG00000077984-ILMN_1679826	ENSG00000143772-ILMN_1700432	ENSG00000073910-ILMN_1678437	ENSG00000116586-ILMN_1756352	ENSG00000077984-ILMN_1679826	ENSG00000143772-ILMN_1700432	ENSG00000150779-ILMN_1738938	ENSG00000023191-ILMN_2375599	ENSG00000154734-ILMN_1673566	ENSG00000112531-ILMN_1690476
ENSG00000100372-ILMN_1737312	ENSG00000153071-ILMN_1764228	ENSG00000149636-ILMN_1715905	ENSG00000099219-ILMN_1751425	ENSG00000100372-ILMN_1737312	ENSG00000153071-ILMN_1764228	ENSG00000161638-ILMN_1792679	ENSG00000125676-ILMN_2390821	ENSG00000076706-ILMN_1685275	ENSG00000089327-ILMN_1704286
ENSG00000163814-ILMN_2341611	ENSG00000126860-ILMN_2369018	ENSG00000119969-ILMN_1783610	ENSG00000051825-ILMN_1654421	ENSG00000163814-ILMN_2341611	ENSG00000126860-ILMN_2369018	ENSG00000151746-ILMN_1692973	ENSG00000070413-ILMN_1713301	ENSG00000120820-ILMN_1802654	ENSG00000154734-ILMN_1673566
ENSG00000163814-ILMN_1724941	ENSG00000152465-ILMN_1656378	ENSG00000106809-ILMN_1688838	ENSG00000120437-ILMN_1708672	ENSG00000163814-ILMN_1724941	ENSG00000152465-ILMN_1656378	ENSG00000100601-ILMN_2276750	ENSG00000101194-ILMN_1785405	ENSG00000109794-ILMN_2390544	ENSG00000074416-ILMN_1657708
ENSG00000163814-ILMN_1688670	ENSG00000112782-ILMN_1778964	ENSG00000105137-ILMN_1755822	ENSG00000136045-ILMN_1743049	ENSG00000163814-ILMN_1688670	ENSG00000112782-ILMN_1778964	ENSG00000111669-ILMN_2181191	ENSG00000153827-ILMN_1720241	ENSG00000137273-ILMN_1674934	ENSG00000079337-ILMN_2135258
ENSG00000145293-ILMN_1711878	ENSG00000136167-ILMN_1662932	ENSG00000051825-ILMN_1654421	ENSG00000136518-ILMN_2328280	ENSG00000145293-ILMN_1711878	ENSG00000136167-ILMN_1662932	ENSG00000075234-ILMN_2059886	ENSG00000084676-ILMN_1785785	ENSG00000155011-ILMN_1695506	ENSG00000138080-ILMN_1711439
ENSG00000134690-ILMN_1709294	ENSG00000142227-ILMN_1765446	ENSG00000023734-ILMN_1731194	ENSG00000125249-ILMN_1677404	ENSG00000134690-ILMN_1709294	ENSG00000142227-ILMN_1765446	ENSG00000115129-ILMN_1651967	ENSG00000130592-ILMN_1699836	ENSG00000158555-ILMN_1701643	ENSG00000011028-ILMN_1783946
ENSG00000112312-ILMN_1720114	ENSG00000137726-ILMN_1768812	ENSG00000079459-ILMN_2144088	ENSG00000151240-ILMN_1676062	ENSG00000112312-ILMN_1720114	ENSG00000137726-ILMN_1768812	ENSG00000138442-ILMN_1770692	ENSG00000125835-ILMN_1799103	ENSG00000140937-ILMN_1672611	ENSG00000154240-ILMN_1788629
ENSG00000061794-ILMN_2189993	ENSG00000108669-ILMN_1694084	ENSG00000125354-ILMN_1681798	ENSG00000140379-ILMN_1769229	ENSG00000061794-ILMN_2189993	ENSG00000108669-ILMN_1694084	ENSG00000095015-ILMN_1723020	ENSG00000108523-ILMN_1794726	ENSG00000159921-ILMN_1729417	ENSG00000136161-ILMN_2148668
ENSG00000099219-ILMN_1751425	ENSG00000100490-ILMN_1724183	ENSG00000101255-ILMN_1787815	ENSG00000152700-ILMN_1736888	ENSG00000099219-ILMN_1751425	ENSG00000100490-ILMN_1724183	ENSG00000121964-ILMN_1762741	ENSG00000164818-ILMN_1732537	ENSG00000151914-ILMN_1703913	ENSG00000130600-ILMN_2148527
ENSG00000109084-ILMN_1710962	ENSG00000162604-ILMN_1763670	ENSG00000155130-ILMN_1807042	ENSG00000049323-ILMN_1785402	ENSG00000109084-ILMN_1710962	ENSG00000162604-ILMN_1763670	ENSG00000082996-ILMN_1719867	ENSG00000108395-ILMN_1704383	ENSG00000133392-ILMN_2368834	ENSG00000158270-ILMN_1689088
ENSG00000097021-ILMN_2332250	ENSG00000163131-ILMN_1743032	ENSG00000089327-ILMN_2309848	ENSG00000074416-ILMN_1657708	ENSG00000097021-ILMN_2332250	ENSG00000163131-ILMN_1743032	ENSG00000023191-ILMN_1660880	ENSG00000102804-ILMN_1787567	ENSG00000123358-ILMN_1661178	ENSG00000131471-ILMN_1782086
ENSG00000097021-ILMN_2252621	ENSG00000070814-ILMN_2377025	ENSG00000100883-ILMN_1753862	ENSG00000131711-ILMN_1680154	ENSG00000097021-ILMN_2252621	ENSG00000070814-ILMN_2377025	ENSG00000121933-ILMN_1733259	ENSG00000076928-ILMN_2405129	ENSG00000109610-ILMN_1690034	ENSG00000151491-ILMN_1651699
ENSG00000097021-ILMN_1740265	ENSG00000048471-ILMN_1762308	ENSG00000143158-ILMN_1727813	ENSG00000105854-ILMN_1714158	ENSG00000097021-ILMN_1740265	ENSG00000048471-ILMN_1762308	ENSG00000131503-ILMN_2197225	ENSG00000093072-ILMN_1686283	ENSG00000111801-ILMN_2373831	ENSG00000127152-ILMN_1665761
ENSG00000013441-ILMN_1689400	ENSG00000123240-ILMN_2381899	ENSG00000135365-ILMN_1699496	ENSG00000163814-ILMN_2341611	ENSG00000013441-ILMN_1689400	ENSG00000123240-ILMN_2381899	ENSG00000132824-ILMN_1815656	ENSG00000101367-ILMN_1777721	ENSG00000150540-ILMN_2284744	ENSG00000129003-ILMN_2398865
ENSG00000013441-ILMN_1679727	ENSG00000128606-ILMN_1652826	ENSG00000101166-ILMN_1728168	ENSG00000135218-ILMN_1784863	ENSG00000013441-ILMN_1679727	ENSG00000128606-ILMN_1652826	ENSG00000130299-ILMN_1777156	ENSG00000138614-ILMN_1795524	ENSG00000135631-ILMN_1740604	ENSG00000155011-ILMN_1695506
ENSG00000013441-ILMN_1652790	ENSG00000134901-ILMN_1712505	ENSG00000066629-ILMN_1729455	ENSG00000102804-ILMN_1787567	ENSG00000013441-ILMN_1652790	ENSG00000134901-ILMN_1712505	ENSG00000138674-ILMN_2399896	ENSG00000132824-ILMN_1665065	ENSG00000091972-ILMN_1706722	ENSG00000129007-ILMN_1815707
ENSG00000152049-ILMN_1703110	ENSG00000131981-ILMN_1803788	ENSG00000100883-ILMN_2312275	ENSG00000117318-ILMN_1732296	ENSG00000152049-ILMN_1703110	ENSG00000131981-ILMN_1803788	ENSG00000141644-ILMN_1683595	ENSG00000075407-ILMN_1774027	ENSG00000011021-ILMN_1741594	ENSG00000137509-ILMN_1769091
ENSG00000074590-ILMN_2079786	ENSG00000120833-ILMN_2131861	ENSG00000148468-ILMN_1749868	ENSG00000119185-ILMN_1690099	ENSG00000074590-ILMN_2079786	ENSG00000120833-ILMN_2131861	ENSG00000148290-ILMN_1663407	ENSG00000063601-ILMN_1741556	ENSG00000100422-ILMN_2388975	ENSG00000101335-ILMN_1675062
ENSG00000074590-ILMN_1689318	ENSG00000129007-ILMN_1757210	ENSG00000077157-ILMN_2379375	ENSG00000143653-ILMN_1795839	ENSG00000074590-ILMN_1689318	ENSG00000129007-ILMN_1757210	ENSG00000130052-ILMN_1799600	ENSG00000095261-ILMN_1720926	ENSG00000072840-ILMN_1720941	ENSG00000133800-ILMN_1808114
ENSG00000155906-ILMN_1694533	ENSG00000105137-ILMN_1755822	ENSG00000135525-ILMN_1712719	ENSG00000081041-ILMN_1682636	ENSG00000155906-ILMN_1694533	ENSG00000105137-ILMN_1755822	ENSG00000149532-ILMN_1680494	ENSG00000033327-ILMN_1815758	ENSG00000069667-ILMN_2322499	ENSG00000108828-ILMN_1700690
ENSG00000151552-ILMN_1672443	ENSG00000009950-ILMN_1722073	ENSG00000125170-ILMN_1774261	ENSG00000093009-ILMN_1670238	ENSG00000151552-ILMN_1672443	ENSG00000009950-ILMN_1722073	ENSG00000054267-ILMN_1761334	ENSG00000068001-ILMN_1713840	ENSG00000093072-ILMN_1751851	ENSG00000138640-ILMN_2401253
ENSG00000132970-ILMN_1810797	ENSG00000149257-ILMN_1751028	ENSG00000124802-ILMN_2158587	ENSG00000123066-ILMN_1683959	ENSG00000132970-ILMN_1810797	ENSG00000149257-ILMN_1751028	ENSG00000077549-ILMN_2053921	ENSG00000033627-ILMN_1752579	ENSG00000135842-ILMN_1667966	ENSG00000065308-ILMN_1788783
ENSG00000134825-ILMN_1786759	ENSG00000023902-ILMN_1694213	ENSG00000064042-ILMN_2139761	ENSG00000111077-ILMN_2398627	ENSG00000134825-ILMN_1786759	ENSG00000023902-ILMN_1694213	ENSG00000104825-ILMN_1690473	ENSG00000117289-ILMN_1697448	ENSG00000102804-ILMN_1692177	ENSG00000155324-ILMN_2065690
ENSG00000101084-ILMN_2387599	ENSG00000138640-ILMN_2401258	ENSG00000136156-ILMN_1751708	ENSG00000134121-ILMN_1713347	ENSG00000101084-ILMN_2387599	ENSG00000138640-ILMN_2401258	ENSG00000124664-ILMN_2161330	ENSG00000115970-ILMN_1811624	ENSG00000134802-ILMN_1658407	ENSG00000154229-ILMN_1771800
ENSG00000101084-ILMN_2283388	ENSG00000116954-ILMN_1760121	ENSG00000140948-ILMN_1743456	ENSG00000135919-ILMN_1655595	ENSG00000101084-ILMN_2283388	ENSG00000116954-ILMN_1760121	ENSG00000130592-ILMN_1791623	ENSG00000114209-ILMN_2269002	ENSG00000082074-ILMN_2280548	ENSG00000155130-ILMN_1807042
ENSG00000101084-ILMN_1679195	ENSG00000137509-ILMN_1769091	ENSG00000151914-ILMN_2287157	ENSG00000117395-ILMN_1768127	ENSG00000101084-ILMN_1679195	ENSG00000137509-ILMN_1769091	ENSG00000083838-ILMN_1743767	ENSG00000030582-ILMN_1811702	ENSG00000090382-ILMN_1815205	ENSG00000145730-ILMN_2313901
ENSG00000066629-ILMN_2411745	ENSG00000145675-ILMN_1760303	ENSG00000122566-ILMN_2369682	ENSG00000028137-ILMN_1764788	ENSG00000066629-ILMN_2411745	ENSG00000145675-ILMN_1760303	ENSG00000131374-ILMN_1767433	ENSG00000064726-ILMN_1691927	ENSG00000136854-ILMN_1810657	ENSG00000106819-ILMN_2168166
ENSG00000066629-ILMN_1764829	ENSG00000113532-ILMN_2394161	ENSG00000118762-ILMN_2052891	ENSG00000113569-ILMN_1761772	ENSG00000066629-ILMN_1764829	ENSG00000113532-ILMN_2394161	ENSG00000162511-ILMN_1772359	ENSG00000156482-ILMN_1754303	ENSG00000067445-ILMN_2295518	ENSG00000080573-ILMN_1796288
ENSG00000066629-ILMN_1729455	ENSG00000134532-ILMN_2343677	ENSG00000101265-ILMN_2352303	ENSG00000125845-ILMN_1722718	ENSG00000066629-ILMN_1729455	ENSG00000134532-ILMN_2343677	ENSG00000111540-ILMN_1752582	ENSG00000163812-ILMN_2201347	ENSG00000154330-ILMN_1781388	ENSG00000049246-ILMN_1660986
ENSG00000107796-ILMN_1671703	ENSG00000163909-ILMN_1654324	ENSG00000132688-ILMN_1738147	ENSG00000069998-ILMN_2335398	ENSG00000107796-ILMN_1671703	ENSG00000163909-ILMN_1654324	ENSG00000005700-ILMN_1675669	ENSG00000107562-ILMN_1791447	ENSG00000100060-ILMN_1764577	ENSG00000125257-ILMN_2194009
ENSG00000105516-ILMN_1715555	ENSG00000107742-ILMN_1656287	ENSG00000076248-ILMN_1722769	ENSG00000104728-ILMN_2132809	ENSG00000105516-ILMN_1715555	ENSG00000107742-ILMN_1656287	ENSG00000085063-ILMN_2333687	ENSG00000100811-ILMN_1770892	ENSG00000141338-ILMN_1796801	ENSG00000163017-ILMN_1795325
ENSG00000119888-ILMN_2160210	ENSG00000147202-ILMN_1744046	ENSG00000123243-ILMN_2235707	ENSG00000111640-ILMN_1343295	ENSG00000119888-ILMN_2160210	ENSG00000147202-ILMN_1744046	ENSG00000144674-ILMN_1776297	ENSG00000110921-ILMN_1786310	ENSG00000125844-ILMN_1803810	ENSG00000112182-ILMN_1659943
ENSG00000010322-ILMN_1735827	ENSG00000149970-ILMN_1795756	ENSG00000104490-ILMN_1788538	ENSG00000154734-ILMN_1673566	ENSG00000010322-ILMN_1735827	ENSG00000149970-ILMN_1795756	ENSG00000085733-ILMN_2393712	ENSG00000129460-ILMN_1690049	ENSG00000064666-ILMN_1770290	ENSG00000134121-ILMN_1713347
ENSG00000100219-ILMN_2365465	ENSG00000131094-ILMN_1716957	ENSG00000001617-ILMN_1761540	ENSG00000116954-ILMN_1760121	ENSG00000100219-ILMN_2365465	ENSG00000131094-ILMN_1716957	ENSG00000105875-ILMN_1652223	ENSG00000108733-ILMN_2200708	ENSG00000050628-ILMN_2353110	ENSG00000154330-ILMN_1781388
ENSG00000100219-ILMN_1809433	ENSG00000111275-ILMN_1793859	ENSG00000118705-ILMN_1693421	ENSG00000162851-ILMN_2067709	ENSG00000100219-ILMN_1809433	ENSG00000111275-ILMN_1793859	ENSG00000140750-ILMN_2398847	ENSG00000163636-ILMN_1779633	ENSG00000111913-ILMN_1726597	ENSG00000103994-ILMN_2043265
ENSG00000108561-ILMN_1668996	ENSG00000157514-ILMN_1748124	ENSG00000108669-ILMN_2403852	ENSG00000117632-ILMN_2294086	ENSG00000108561-ILMN_1668996	ENSG00000157514-ILMN_1748124	ENSG00000081154-ILMN_1807994	ENSG00000147533-ILMN_1778673	ENSG00000112182-ILMN_1659943	ENSG00000104728-ILMN_2132809
ENSG00000141759-ILMN_1790218	ENSG00000064989-ILMN_1758281	ENSG00000124562-ILMN_2086064	ENSG00000134775-ILMN_1761322	ENSG00000141759-ILMN_1790218	ENSG00000064989-ILMN_1758281	ENSG00000158555-ILMN_1701643	ENSG00000008283-ILMN_1679721	ENSG00000131981-ILMN_1803788	ENSG00000116132-ILMN_1811851
ENSG00000164920-ILMN_1737715	ENSG00000115306-ILMN_1714228	ENSG00000103994-ILMN_2043265	ENSG00000124942-ILMN_1714567	ENSG00000164920-ILMN_1737715	ENSG00000115306-ILMN_1714228	ENSG00000122952-ILMN_2362549	ENSG00000100280-ILMN_2387505	ENSG00000114784-ILMN_1679324	ENSG00000127954-ILMN_1772036
ENSG00000164920-ILMN_1687002	ENSG00000141002-ILMN_1814971	ENSG00000067082-ILMN_1737406	ENSG00000164466-ILMN_2205935	ENSG00000164920-ILMN_1687002	ENSG00000141002-ILMN_1814971	ENSG00000110921-ILMN_1786310	ENSG00000107562-ILMN_1689111	ENSG00000120833-ILMN_1798926	ENSG00000117519-ILMN_1782439
ENSG00000109846-ILMN_1729216	ENSG00000134138-ILMN_1695945	ENSG00000134121-ILMN_1713347	ENSG00000101255-ILMN_1787815	ENSG00000109846-ILMN_1729216	ENSG00000134138-ILMN_1695945	ENSG00000162368-ILMN_1738642	ENSG00000047249-ILMN_1689473	ENSG00000075618-ILMN_1808707	ENSG00000127990-ILMN_1674620
ENSG00000102890-ILMN_1752665	ENSG00000155511-ILMN_2203299	ENSG00000112769-ILMN_1795442	ENSG00000118495-ILMN_1815121	ENSG00000102890-ILMN_1752665	ENSG00000155511-ILMN_2203299	ENSG00000115970-ILMN_1706818	ENSG00000110660-ILMN_1790577	ENSG00000081853-ILMN_2274355	ENSG00000136167-ILMN_1662932
ENSG00000130830-ILMN_1733675	ENSG00000108924-ILMN_1722829	ENSG00000111817-ILMN_2283001	ENSG00000120756-ILMN_1759206	ENSG00000130830-ILMN_1733675	ENSG00000108924-ILMN_1722829	ENSG00000156587-ILMN_2252495	ENSG00000161638-ILMN_1792679	ENSG00000128268-ILMN_1853824	ENSG00000112531-ILMN_1773485
ENSG00000100304-ILMN_1663113	ENSG00000106366-ILMN_1744381	ENSG00000151208-ILMN_1744709	ENSG00000135365-ILMN_1699496	ENSG00000100304-ILMN_1663113	ENSG00000106366-ILMN_1744381	ENSG00000075142-ILMN_1699525	ENSG00000100983-ILMN_1683462	ENSG00000162231-ILMN_1705783	ENSG00000128641-ILMN_2093027
ENSG00000125166-ILMN_1801348	ENSG00000072832-ILMN_1789541	ENSG00000143418-ILMN_1726108	ENSG00000102144-ILMN_2216852	ENSG00000125166-ILMN_1801348	ENSG00000072832-ILMN_1789541	ENSG00000143761-ILMN_2330948	ENSG00000010295-ILMN_1790917	ENSG00000115306-ILMN_1714228	ENSG00000122863-ILMN_1723481
ENSG00000116830-ILMN_1810228	ENSG00000163519-ILMN_1684943	ENSG00000149292-ILMN_2183784	ENSG00000080573-ILMN_1796288	ENSG00000116830-ILMN_1810228	ENSG00000163519-ILMN_1684943	ENSG00000116176-ILMN_1769219	ENSG00000138613-ILMN_1767816	ENSG00000128606-ILMN_1674793	ENSG00000135318-ILMN_1697220
ENSG00000133574-ILMN_1748473	ENSG00000152601-ILMN_2313158	ENSG00000159346-ILMN_2096322	ENSG00000154153-ILMN_1811330	ENSG00000133574-ILMN_1748473	ENSG00000152601-ILMN_2313158	ENSG00000163191-ILMN_1750101	ENSG00000125971-ILMN_2157435	ENSG00000109906-ILMN_2402817	ENSG00000115380-ILMN_2350634
ENSG00000107554-ILMN_1702443	ENSG00000128656-ILMN_1678493	ENSG00000105707-ILMN_2358760	ENSG00000100422-ILMN_2388975	ENSG00000107554-ILMN_1702443	ENSG00000128656-ILMN_1678493	ENSG00000100601-ILMN_1758038	ENSG00000148498-ILMN_1710524	ENSG00000010322-ILMN_1735827	ENSG00000163788-ILMN_1794399
ENSG00000095059-ILMN_2326997	ENSG00000143554-ILMN_1719627	ENSG00000140379-ILMN_1769229	ENSG00000104490-ILMN_1788538	ENSG00000095059-ILMN_2326997	ENSG00000143554-ILMN_1719627	ENSG00000100558-ILMN_1811470	ENSG00000044090-ILMN_1672393	ENSG00000151491-ILMN_1651699	ENSG00000083444-ILMN_1684391
ENSG00000095059-ILMN_1752967	ENSG00000158747-ILMN_2405009	ENSG00000152700-ILMN_1736888	ENSG00000072840-ILMN_1720941	ENSG00000095059-ILMN_1752967	ENSG00000158747-ILMN_2405009	ENSG00000120903-ILMN_1698849	ENSG00000070444-ILMN_1792910	ENSG00000156273-ILMN_1807181	ENSG00000160191-ILMN_2306540
ENSG00000095059-ILMN_1687279	ENSG00000010322-ILMN_1735827	ENSG00000143412-ILMN_1755721	ENSG00000056736-ILMN_1767523	ENSG00000095059-ILMN_1687279	ENSG00000010322-ILMN_1735827	ENSG00000163430-ILMN_2201678	ENSG00000104635-ILMN_1764629	ENSG00000135929-ILMN_1704985	ENSG00000112406-ILMN_1770667
ENSG00000138376-ILMN_2074258	ENSG00000164647-ILMN_1663575	ENSG00000134851-ILMN_1773935	ENSG00000152700-ILMN_2394296	ENSG00000138376-ILMN_2074258	ENSG00000164647-ILMN_1663575	ENSG00000161800-ILMN_1702140	ENSG00000141258-ILMN_1779171	ENSG00000089327-ILMN_1704286	ENSG00000116871-ILMN_1777906
ENSG00000093072-ILMN_1751851	ENSG00000106025-ILMN_1768115	ENSG00000117091-ILMN_2061043	ENSG00000143515-ILMN_1782057	ENSG00000093072-ILMN_1751851	ENSG00000106025-ILMN_1768115	ENSG00000139613-ILMN_1773620	ENSG00000126217-ILMN_1736584	ENSG00000121964-ILMN_1762741	ENSG00000101335-ILMN_1776953
ENSG00000093072-ILMN_1686283	ENSG00000069702-ILMN_1784287	ENSG00000075213-ILMN_1765641	ENSG00000105854-ILMN_2354381	ENSG00000093072-ILMN_1686283	ENSG00000069702-ILMN_1784287	ENSG00000135069-ILMN_1692938	ENSG00000101843-ILMN_2281128	ENSG00000138640-ILMN_2401253	ENSG00000134802-ILMN_1658407
ENSG00000093072-ILMN_1666174	ENSG00000131042-ILMN_2312340	ENSG00000118762-ILMN_1807300	ENSG00000131981-ILMN_1803788	ENSG00000093072-ILMN_1666174	ENSG00000131042-ILMN_2312340	ENSG00000128951-ILMN_1721008	ENSG00000100591-ILMN_1703617	ENSG00000161570-ILMN_1773352	ENSG00000123358-ILMN_1661178
ENSG00000111196-ILMN_1676058	ENSG00000079950-ILMN_1792518	ENSG00000136167-ILMN_1662932	ENSG00000143418-ILMN_2400500	ENSG00000111196-ILMN_1676058	ENSG00000079950-ILMN_1792518	ENSG00000125166-ILMN_1801348	ENSG00000076258-ILMN_1677885	ENSG00000140382-ILMN_1678290	ENSG00000128606-ILMN_1652826
ENSG00000122254-ILMN_1712475	ENSG00000087237-ILMN_2098013	ENSG00000089327-ILMN_1704286	ENSG00000153707-ILMN_2315789	ENSG00000122254-ILMN_1712475	ENSG00000087237-ILMN_2098013	ENSG00000104765-ILMN_1718961	ENSG00000121933-ILMN_1733259	ENSG00000148737-ILMN_1672486	ENSG00000113580-ILMN_1812384
ENSG00000137575-ILMN_2363591	ENSG00000048740-ILMN_1800638	ENSG00000118402-ILMN_1737965	ENSG00000116096-ILMN_1705849	ENSG00000137575-ILMN_2363591	ENSG00000048740-ILMN_1800638	ENSG00000074603-ILMN_1759801	ENSG00000106038-ILMN_1766888	ENSG00000154229-ILMN_1771800	ENSG00000120833-ILMN_2131861
ENSG00000137575-ILMN_2363586	ENSG00000121210-ILMN_1668469	ENSG00000124019-ILMN_1749878	ENSG00000108384-ILMN_1695386	ENSG00000137575-ILMN_2363586	ENSG00000121210-ILMN_1668469	ENSG00000073969-ILMN_2330845	ENSG00000015479-ILMN_1660179	ENSG00000136048-ILMN_1669376	ENSG00000101384-ILMN_1691376
ENSG00000100600-ILMN_2253017	ENSG00000153707-ILMN_2315789	ENSG00000047230-ILMN_2392356	ENSG00000119969-ILMN_1783610	ENSG00000100600-ILMN_2253017	ENSG00000153707-ILMN_2315789	ENSG00000143420-ILMN_1760779	ENSG00000116251-ILMN_2079386	ENSG00000100100-ILMN_1719986	ENSG00000111450-ILMN_1747775
ENSG00000100600-ILMN_1698019	ENSG00000156273-ILMN_1807181	ENSG00000162851-ILMN_2067709	ENSG00000013297-ILMN_1754103	ENSG00000100600-ILMN_1698019	ENSG00000156273-ILMN_1807181	ENSG00000130592-ILMN_1699836	ENSG00000131503-ILMN_2341382	ENSG00000102804-ILMN_1787567	ENSG00000141338-ILMN_1796801
ENSG00000113569-ILMN_1768293	ENSG00000105971-ILMN_1735220	ENSG00000085265-ILMN_1668063	ENSG00000142227-ILMN_1765446	ENSG00000113569-ILMN_1768293	ENSG00000105971-ILMN_1735220	ENSG00000100243-ILMN_2308582	ENSG00000114416-ILMN_1704335	ENSG00000150045-ILMN_2055781	ENSG00000136854-ILMN_1810657
ENSG00000113569-ILMN_1761772	ENSG00000049860-ILMN_1806692	ENSG00000160888-ILMN_1700584	ENSG00000124615-ILMN_2323801	ENSG00000113569-ILMN_1761772	ENSG00000049860-ILMN_1806692	ENSG00000126602-ILMN_1699737	ENSG00000141429-ILMN_2082035	ENSG00000115963-ILMN_1759513	ENSG00000151623-ILMN_2210934
ENSG00000121064-ILMN_1767470	ENSG00000114423-ILMN_1685580	ENSG00000162889-ILMN_1774844	ENSG00000099864-ILMN_1812031	ENSG00000121064-ILMN_1767470	ENSG00000114423-ILMN_1685580	ENSG00000153914-ILMN_2275297	ENSG00000141720-ILMN_1741017	ENSG00000138207-ILMN_1814719	ENSG00000115306-ILMN_1714228
ENSG00000101193-ILMN_1755909	ENSG00000106823-ILMN_1746763	ENSG00000074416-ILMN_1657708	ENSG00000103257-ILMN_1720373	ENSG00000101193-ILMN_1755909	ENSG00000106823-ILMN_1746763	ENSG00000108604-ILMN_1692684	ENSG00000143575-ILMN_2398903	ENSG00000143772-ILMN_1700432	ENSG00000136156-ILMN_2207720
ENSG00000123473-ILMN_2413650	ENSG00000153234-ILMN_1782305	ENSG00000155906-ILMN_1694533	ENSG00000151892-ILMN_2253805	ENSG00000123473-ILMN_2413650	ENSG00000153234-ILMN_1782305	ENSG00000145293-ILMN_1711878	ENSG00000121680-ILMN_1745655	ENSG00000077984-ILMN_1679826	ENSG00000100100-ILMN_1719986
ENSG00000123485-ILMN_1703906	ENSG00000136717-ILMN_2309245	ENSG00000110958-ILMN_1719749	ENSG00000145649-ILMN_1779324	ENSG00000123485-ILMN_1703906	ENSG00000136717-ILMN_2309245	ENSG00000099219-ILMN_1751425	ENSG00000160216-ILMN_1654010	ENSG00000012983-ILMN_1759030	ENSG00000150045-ILMN_2055781
ENSG00000101266-ILMN_2386355	ENSG00000163453-ILMN_2062468	ENSG00000069998-ILMN_2335398	ENSG00000115963-ILMN_1759513	ENSG00000101266-ILMN_2386355	ENSG00000163453-ILMN_2062468	ENSG00000071054-ILMN_1681657	ENSG00000157613-ILMN_1749032	ENSG00000140749-ILMN_1653498	ENSG00000128268-ILMN_1853824
ENSG00000101266-ILMN_2386354	ENSG00000077454-ILMN_2157075	ENSG00000083444-ILMN_1684391	ENSG00000162889-ILMN_1774844	ENSG00000101266-ILMN_2386354	ENSG00000077454-ILMN_2157075	ENSG00000100354-ILMN_1771201	ENSG00000010295-ILMN_1658114	ENSG00000117600-ILMN_1662482	ENSG00000115604-ILMN_1781700
ENSG00000101266-ILMN_1679501	ENSG00000102606-ILMN_1675984	ENSG00000114021-ILMN_2200503	ENSG00000149925-ILMN_1741148	ENSG00000101266-ILMN_1679501	ENSG00000102606-ILMN_1675984	ENSG00000158019-ILMN_2363489	ENSG00000085491-ILMN_1752639	ENSG00000121964-ILMN_1762167	ENSG00000129009-ILMN_1673609
ENSG00000155304-ILMN_2231985	ENSG00000117228-ILMN_1701114	ENSG00000117394-ILMN_1659027	ENSG00000160888-ILMN_1700584	ENSG00000155304-ILMN_2231985	ENSG00000117228-ILMN_1701114	ENSG00000160325-ILMN_1814856	ENSG00000086730-ILMN_2326953	ENSG00000007933-ILMN_1808657	ENSG00000105971-ILMN_2360730
ENSG00000155304-ILMN_1670565	ENSG00000099864-ILMN_1812031	ENSG00000078140-ILMN_2174702	ENSG00000164683-ILMN_1788203	ENSG00000155304-ILMN_1670565	ENSG00000099864-ILMN_1812031	ENSG00000137642-ILMN_2060115	ENSG00000110651-ILMN_1689953	ENSG00000133800-ILMN_1808114	ENSG00000163219-ILMN_1777998
ENSG00000075790-ILMN_2342084	ENSG00000106333-ILMN_1707070	ENSG00000137074-ILMN_2317348	ENSG00000140948-ILMN_1743456	ENSG00000075790-ILMN_2342084	ENSG00000106333-ILMN_1707070	ENSG00000133874-ILMN_1691119	ENSG00000107537-ILMN_2282352	ENSG00000140968-ILMN_1666594	ENSG00000156113-ILMN_1794282
[truncated: 65 more rows]
